# Supplementary material for: Mobility for maternal health among women in hard-to-reach fishing communities on Lake Victoria, Uganda; a community-based cross-sectional survey
Source: BMC Health Serv Res. 2021 Sep 10;21:948. doi: 10.1186/s12913-021-06973-5 (PMC8431852; doi:10.1186/s12913-021-06973-5)
Supplement: Supplementary file 1 — Additional file 1: [file 12913_2021_6973_MOESM1_ESM.csv]

study_id	ANCHF_id	HHgpsLatitude	HHgpsLongitude	HHgpsAltitude	HF_id	ancgps_latitude	ancgps_longitude
01-01-55-076	1	-0.228278	32.559236	1135.402863	1	-0.228867	32.558034
01-01-55-077	2	-0.228704	32.558071	1115.394363	2	-0.228867	32.558034
01-01-55-082	3	-0.228535	32.558915	1130.915073	3	-0.228867	32.558034
01-01-55-083	4	-0.227576	32.559178	1116.143109	4	0.111203	32.519899
01-01-55-087	5	-0.228653	32.558803	1116.639102	5	-0.228867	32.558034
01-01-55-088	6	-0.228876	32.558984	1121.854347	6	-0.228867	32.558034
01-01-55-089	7	-0.228183	32.559219	1121.599343	7	0.0585	32.4715
01-01-55-090	8	-0.228727	32.558808	1130.357668	8	-0.228867	32.558034
01-01-55-091	9	-0.228182	32.557685	1123.572141	9	-0.228867	32.558034
01-01-55-092	10	-0.228466	32.557487	1116.263354	10	-0.15458	31.601476
01-01-55-095	11	-0.227925	32.558123	1127.890186	11	-0.228867	32.558034
01-01-55-097	12	-0.227996	32.558212	1110.514807	12	0.717849	32.398863
01-01-55-099	13	-0.228038	32.558288	1117.643109	13	-0.228867	32.558034
01-01-55-100	14	-0.228612	32.557267	1123.857216	14	0.0585	32.4715
01-01-55-102	15	-0.227709	32.558326	1133.474131	15	-0.228867	32.558034
01-01-55-103	16	-0.228397	32.558395	1127.989754	16	-0.228867	32.558034
01-01-55-110	17	-0.231403	32.578134	1141.783226	17	-0.228867	32.558034
01-01-55-112	18	-0.228376	32.558108	1126.939241	18	-0.228867	32.558034
01-01-55-113	19	-0.227781	32.558496	1124.302706	19	-0.228867	32.558034
01-01-55-117	20	-0.227751	32.558104	1133.4728	20	-0.228867	32.558034
01-01-55-120	21	-0.231195	32.578023	1142.534723	21	-0.228867	32.558034
01-01-55-121	22	-0.231239	32.578331	1146.692338	22	0.0585	32.4715
01-01-55-127	23	-0.231398	32.578191	1140.303697	23	0.57572	33.31151
01-01-55-130	24	-0.231962	32.579045	1145.476615	24	-0.228867	32.558034
01-01-55-131	25	-0.231537	32.578468	1146.71368	25	-0.228867	32.558034
01-01-55-132	26	-0.231308	32.578063	1134.889632	26	-0.228867	32.558034
01-01-55-133	27	-0.231418	32.57797	1134.11474	27	-0.228867	32.558034
01-01-55-135	28	-0.231261	32.578309	1144.999445	28	-0.228867	32.558034
01-01-55-138	29	-0.231427	32.578576	1144.540262	29	-0.228867	32.558034
01-01-55-139	30	-0.23119	32.578268	1128.625366	30	-0.228867	32.558034
01-01-55-142	31	-0.231287	32.578337	1150.967681	31	-0.228867	32.558034
01-01-55-143	32	-0.231209	32.578063	1139.943357	32	0.338069	32.573943
01-01-63-001	33	-0.179793	32.292594	1136.670814	33	-0.178066	32.289075
01-01-63-004	34	-0.179355	32.294208	1121.772306	34	-0.179793	32.292594
01-01-63-005	35	-0.180622	32.293848	1126.173499	35	-0.178066	32.289075
01-01-63-006	36	-0.179505	32.294104	1116.93001	36	-0.178066	32.289075
01-01-63-007	37	-0.179305	32.294045	1095.246176	37	-0.178066	32.289075
01-01-63-008	38	-0.179908	32.292198	1127.376528	38	0.0585	32.4715
01-01-63-010	39	-0.179552	32.29412	1119.500619	39	-0.178066	32.289075
01-01-63-015	40	-0.179922	32.29287	1125.708787	40	0.0585	32.4715
01-01-63-016	41	-0.17991	32.292566	1131.567826	41	-0.178066	32.289075
01-01-63-017	42	-0.179515	32.290746	1115.820127	42	-0.178066	32.289075
01-01-63-019	43	-0.179327	32.29406	1126.528104	43	-0.178066	32.289075
01-01-63-021	44	-0.180039	32.292086	1127.120446	44	-0.178066	32.289075
01-01-63-022	45	-0.179106	32.29316	1126.009723	45	-0.178066	32.289075
01-01-63-026	46	-0.17934	32.294046	1136.248994	46	-0.178066	32.289075
01-01-63-029	47	-0.179813	32.292409	1127.896895	47	0.338069	32.573943
01-01-63-030	48	-0.179888	32.29267	1118.423789	48	-0.179793	32.292594
01-01-63-033	49	-0.168843	32.271511	1123.101389	49	-0.178066	32.289075
01-01-63-035	50	-0.168782	32.271164	1120.8091	50	-0.178066	32.289075
01-01-63-038	51	-0.179847	32.292541	1120.517928	51	-0.178066	32.289075
01-01-63-039	52	-0.168992	32.271682	1125.488566	52	-0.178066	32.289075
01-01-63-040	53	-0.179386	32.294128	1140.078776	53	-0.178066	32.289075
01-01-63-043	54	-0.179675	32.292735	1138.376909	54	-0.178066	32.289075
01-01-63-044	55	-0.178561	32.292663	1115.117384	55	0.338069	32.573943
01-01-63-047	56	-0.179613	32.292589	1137.5531	56	-0.179793	32.292594
01-01-63-050	57	-0.178559	32.292632	1106.115656	57	-0.178066	32.289075
01-01-63-051	58	-0.168479	32.271677	1121.683082	58	-0.178066	32.289075
01-01-63-053	59	-0.168702	32.271572	1132.483749	59	-0.178066	32.289075
01-01-63-054	60	-0.191664	32.259696	1125.953587	60	-0.178066	32.289075
01-01-63-055	61	-0.179889	32.29299	1102.406144	61	-0.178066	32.289075
01-01-63-056	62	-0.179299	32.294168	1114.388127	62	0.0585	32.4715
01-01-63-059	63	-0.169348	32.27118	1122.391116	63	-0.178066	32.289075
01-01-63-060	64	-0.168785	32.271626	1128.887652	64	-0.178066	32.289075
01-01-63-061	65	-0.191643	32.259512	1127.155195	65	-0.178066	32.289075
01-01-63-063	66	-0.191761	32.259645	1121.109964	66	-0.178066	32.289075
01-01-63-067	67	-0.191599	32.259362	1117.76829	67	-0.178066	32.289075
01-01-63-068	68	-0.179715	32.266775	1123.707357	68	-0.178066	32.289075
01-01-63-071	69	-0.179796	32.29268	1124.194098	69	-0.193957	32.321598
01-01-63-072	70	-0.18035	32.29346	1124.665419	70	-0.193957	32.321598
01-01-63-073	71	-0.168563	32.271871	1128.942405	71	-0.178066	32.289075
01-02-63-185	72	-0.179483	32.293995	1129.598868	72	-0.178066	32.289075
01-02-63-190	73	-0.179569	32.293894	1130.822657	73	0.203932	31.452626
01-02-63-198	74	-0.179411	32.293988	1114.804577	74	-0.178066	32.289075
01-02-63-199	75	-0.179826	32.293707	1116.24634	75	-0.178066	32.289075
01-02-63-200	76	-0.179618	32.293921	1124.62622	76	-0.301157	31.670525
01-02-63-204	77	-0.179757	32.293849	1117.951692	77	-0.178066	32.289075
01-02-63-207	78	-0.168706	32.271468	1120.541362	78	-0.178066	32.289075
01-02-64-124	79	-0.197028	32.330149	1131.233228	79	-0.193957	32.321598
01-02-64-125	80	-0.198683	32.329908	1132.763858	80	-0.193957	32.321598
01-02-64-149	81	-0.197764	32.330005	1124.457502	81	-0.193957	32.321598
01-02-64-152	82	-0.198209	32.329601	1135.881707	82	-0.193957	32.321598
01-02-64-153	83	-0.1973	32.329939	1131.501634	83	-0.193957	32.321598
01-02-64-155	84	-0.197771	32.329753	1129.248847	84	-0.193957	32.321598
01-02-64-156	85	-0.198424	32.329984	1127.38335	85	-0.193957	32.321598
01-02-64-157	86	-0.197936	32.329833	1117.706276	86	-0.178066	32.289075
01-02-64-158	87	-0.197904	32.329851	1123.806554	87	-0.193957	32.321598
01-02-64-159	88	-0.197665	32.329633	1125.58109	88	-0.193957	32.321598
01-02-64-161	89	-0.198329	32.330021	1129.062142	89	-0.193957	32.321598
01-02-64-162	90	-0.197182	32.330189	1130.686101	90	-0.193957	32.321598
01-02-64-163	91	-0.19795	32.330606	1128.039439	91	-0.193957	32.321598
01-02-64-165	92	-0.197703	32.329831	1130.977614	92	-0.193957	32.321598
01-02-64-166	93	-0.197822	32.329896	1122.228023	93	0.338069	32.573943
01-02-64-167	94	-0.198756	32.329705	1129.703448	94	-0.193957	32.321598
01-02-64-168	95	-0.198242	32.329604	1131.48523	95	-0.178066	32.289075
01-02-64-169	96	-0.198377	32.330003	1116.179375	96	-0.193957	32.321598
01-02-64-170	97	-0.198618	32.330023	1131.843186	97	-0.193957	32.321598
01-02-64-172	98	-0.241235	32.356336	1119.705987	98	-0.193957	32.321598
01-02-64-179	99	-0.197917	32.329816	1124.014513	99	-0.193957	32.321598
01-02-64-181	100	-0.197331	32.330326	1123.544512	100	-0.193957	32.321598
01-02-64-182	101	-0.195024	32.313032	1126.439305	101	-0.193957	32.321598
01-02-64-189	102	-0.195307	32.313622	1132.156776	102	-0.193957	32.321598
01-02-64-192	103	-0.197989	32.329901	1122.155257	103	-0.193957	32.321598
01-02-64-195	104	-0.189997	32.302755	1116.235768	104	-0.193957	32.321598
01-02-64-197	105	-0.18961	32.302617	1122.731858	105	-0.178066	32.289075
01-02-64-213	106	-0.190688	32.301675	1128.111001	106	-0.193957	32.321598
01-02-64-214	107	-0.189799	32.302929	1126.113326	107	-0.193957	32.321598
01-02-64-216	108	-0.190342	32.302239	1117.938733	108	-0.178066	32.289075
01-02-64-217	109	-0.18936	32.302486	1120.469031	109	-0.193957	32.321598
01-02-64-218	110	-0.189611	32.302634	1125.599264	110	-0.193957	32.321598
01-02-64-225	111	-0.190097	32.30214	1120.30203	111	-0.193957	32.321598
01-02-64-226	112	-0.190059	32.302962	1119.871471	112	-0.178066	32.289075
01-02-64-227	113	-0.189609	32.302263	1115.558003	113	-0.193957	32.321598
01-03-56-230	114	-0.319729	32.610293	1150.64213	114	-0.325826	32.573873
01-03-56-249	115	-0.320013	32.610381	1158.486835	115	-0.325826	32.573873
01-03-56-250	116	-0.318831	32.60952	1119.882707	116	-0.325826	32.573873
01-03-56-252	117	-0.319376	32.610115	1137.146132	117	-0.325826	32.573873
01-03-56-253	118	-0.319318	32.610387	1154.157836	118	-0.325826	32.573873
01-03-56-255	119	-0.319701	32.610286	1159.292329	119	-0.325826	32.573873
01-03-56-257	120	-0.319637	32.610388	1162.462138	120	0.0585	32.4715
01-03-56-263	121	-0.320123	32.610351	1165.141422	121	-0.325826	32.573873
01-03-56-265	122	-0.3196	32.610769	1166.500615	122	-0.325826	32.573873
01-03-56-266	123	-0.319511	32.610942	1157.805108	123	-0.325826	32.573873
01-03-56-271	124	-0.319944	32.610354	1164.661258	124	-0.325826	32.573873
01-03-56-272	125	-0.31969	32.610538	1165.509497	125	0.584332	31.874896
01-03-56-273	126	-0.319171	32.610645	1154.877265	126	-0.325826	32.573873
01-03-56-276	127	-0.319912	32.610327	1153.632834	127	-0.325826	32.573873
01-03-56-279	128	-0.319697	32.610477	1167.197494	128	-0.325826	32.573873
01-03-56-281	129	-0.319664	32.610477	1147.555287	129	-0.325826	32.573873
01-03-56-284	130	-0.320319	32.610388	1168.869475	130	-0.325826	32.573873
01-03-56-285	131	-0.318722	32.609638	1134.584241	131	-0.325826	32.573873
01-03-56-286	132	-0.319665	32.610513	1168.141313	132	-0.325826	32.573873
01-03-56-287	133	-0.319023	32.608507	1115.576077	133	0.0585	32.4715
01-03-56-289	134	-0.319585	32.610378	1150.581234	134	-0.193957	32.321598
01-03-56-291	135	-0.319398	32.610226	1142.889962	135	0.616918	33.478777
01-03-56-292	136	-0.319551	32.610777	1157.718315	136	-0.325826	32.573873
01-03-56-294	137	-0.332705	32.569218	1131.790083	137	-0.325826	32.573873
01-03-56-296	138	-0.332739	32.569065	1117.562875	138	-0.325826	32.573873
01-03-56-297	139	-0.319674	32.610602	1145.114473	139	-0.325826	32.573873
01-03-56-299	140	-0.321757	32.58118	1188.041068	140	-0.325826	32.573873
01-03-56-300	141	-0.321705	32.581427	1168.29548	141	0.0585	32.4715
01-03-56-302	142	-0.333368	32.570215	1117.470964	142	-0.325826	32.573873
01-03-56-303	143	-0.319496	32.610332	1160.217713	143	0.834344	32.498759
01-03-56-304	144	-0.323624	32.584032	1201.652613	144	0.0585	32.4715
01-03-56-305	145	-0.333658	32.570467	1126.087769	145	1.733557	31.663231
01-03-56-306	146	-0.332633	32.568996	1117.85455	146	0.078256	32.481219
01-03-56-308	147	-0.333073	32.569266	1127.883338	147	0.249551	32.893428
01-03-56-309	148	-0.319667	32.610479	1155.635151	148	-0.325826	32.573873
01-03-56-312	149	-0.324706	32.577226	1169.851256	149	-0.325826	32.573873
01-03-56-313	150	-0.332622	32.569011	1126.279291	150	-0.325826	32.573873
01-03-56-315	151	-0.323574	32.585043	1177.612118	151	0.360866	32.74499
01-03-56-316	152	-0.33353	32.570303	1127.322866	152	-0.325826	32.573873
01-03-56-322	153	-0.332696	32.569032	1097.339549	153	0.0585	32.4715
01-03-56-323	154	-0.333688	32.569545	1112.32087	154	-0.325826	32.573873
01-03-56-324	155	-0.32191	32.581008	1171.849047	155	-0.325826	32.573873
01-03-56-328	156	-0.333067	32.56929	1125.427885	156	-0.325826	32.573873
01-03-56-331	157	-0.332683	32.569165	1118.693962	157	-0.325826	32.573873
01-03-56-332	158	-0.332572	32.569072	1123.961476	158	0.0585	32.4715
01-03-56-336	159	-0.332658	32.570372	1126.717003	159	-0.325826	32.573873
01-03-62-337	160	-0.262131	32.429988	1124.266235	160	-0.319975	32.281909
01-03-62-339	161	-0.26242	32.428966	1123.856669	161	-0.319975	32.281909
01-03-62-340	162	-0.262255	32.428986	1124.267721	162	0.060825	32.510501
01-03-62-342	163	-0.262366	32.428728	1125.599543	163	-0.319975	32.281909
01-03-62-350	164	-0.261828	32.428796	1136.175138	164	-0.319975	32.281909
01-03-62-352	165	-0.261974	32.428537	1129.310851	165	1.532904	31.443638
01-03-62-354	166	-0.262148	32.428635	1131.15948	166	0.0585	32.4715
01-03-62-356	167	-0.261958	32.429112	1123.262965	167	0.586698	32.53364
01-03-62-357	168	-0.262316	32.430206	1115.480792	168	0.883063	30.415923
01-03-62-359	169	-0.262164	32.428549	1119.48882	169	-0.319975	32.281909
01-03-62-363	170	-0.261953	32.428831	1133.319706	170	0.0585	32.4715
01-03-62-367	171	-0.262026	32.428489	1125.893379	171	0.309431	32.598241
01-03-62-368	172	-0.261977	32.428546	1124.701678	172	-0.319975	32.281909
01-03-62-369	173	-0.261957	32.428596	1129.022782	173	-0.350267	32.35754
01-03-62-373	174	-0.261837	32.428807	1129.978317	174	0.478992	32.507859
01-03-62-381	175	-0.261981	32.428434	1126.614788	175	-0.319975	32.281909
01-03-64-229	176	-0.197412	32.330082	1121.348289	176	-0.193957	32.321598
01-03-64-254	177	-0.197837	32.329807	1127.39587	177	-0.193957	32.321598
01-03-64-256	178	-0.198439	32.329802	1136.122857	178	-0.193957	32.321598
01-03-65-220	179	-0.24147	32.356657	1116.081563	179	-0.193957	32.321598
01-03-65-238	180	-0.24074	32.355917	1125.186135	180	-0.193957	32.321598
01-03-65-240	181	-0.240738	32.356118	1110.014681	181	-0.193957	32.321598
01-03-65-241	182	-0.264108	32.371962	1139.66403	182	-0.193957	32.321598
01-04-55-433	183	-0.233089	32.575372	1144.324224	183	-0.228867	32.558034
01-04-55-434	184	-0.232948	32.575357	1131.807145	184	-0.228867	32.558034
01-04-55-435	185	-0.233023	32.575352	1136.131027	185	-0.228867	32.558034
01-04-55-436	186	-0.228345	32.557875	1127.055552	186	-0.228867	32.558034
01-04-55-439	187	-0.22815	32.558091	1126.560433	187	-0.228867	32.558034
01-04-55-440	188	-0.228396	32.557883	1139.548345	188	-0.228867	32.558034
01-04-55-441	189	-0.227956	32.558197	1129.45355	189	-0.228867	32.558034
01-04-55-443	190	-0.228628	32.557541	1127.688752	190	-0.228867	32.558034
01-04-55-446	191	-0.227965	32.55823	1122.111562	191	-0.419545	31.151928
01-04-55-447	192	-0.233031	32.57529	1127.548673	192	-0.228867	32.558034
01-04-56-346	193	-0.319662	32.610495	1164.297423	193	-0.325826	32.573873
01-04-56-411	194	-0.319609	32.610739	1155.713296	194	0.522172	32.263363
01-04-56-413	195	-0.319656	32.61068	1167.659258	195	0.839519	32.220324
01-04-56-416	196	-0.332429	32.569074	1114.13774	196	0.0585	32.4715
01-04-56-420	197	-0.33266	32.569204	1127.446311	197	0.30173	32.58391
01-04-56-427	198	-0.33363	32.570384	1130.678484	198	0.2253	32.31954
01-04-63-409	199	-0.179945	32.292563	1129.894218	199	-0.178066	32.289075
01-04-64-393	200	-0.18967	32.30219	1118.967317	200	-0.193957	32.321598
01-04-64-396	201	-0.189413	32.302221	1120.513821	201	-0.193957	32.321598
01-04-64-399	202	-0.189617	32.302261	1118.116288	202	-0.193957	32.321598
01-04-64-400	203	-0.189631	32.302255	1121.26153	203	-0.389155	31.459993
01-04-64-402	204	-0.189361	32.302483	1118.692878	204	-0.178066	32.289075
01-04-64-403	205	-0.189329	32.302296	1121.564099	205	-0.319975	32.281909
01-04-64-404	206	-0.189387	32.302273	1116.986927	206	0.0585	32.4715
01-04-64-410	207	-0.198666	32.32971	1126.803149	207	-0.193957	32.321598
01-05-63-466	208	-0.179885	32.293648	1123.232192	208	-0.178066	32.289075
01-05-63-468	209	-0.179619	32.292576	1118.742408	209	-0.178066	32.289075
01-05-63-469	210	-0.179499	32.294058	1117.835055	210	-0.178066	32.289075
01-05-63-476	211	-0.168871	32.271294	1125.051919	211	-0.178066	32.289075
01-05-64-453	212	-0.189852	32.302113	1120.252688	212	-0.193957	32.321598
01-05-64-455	213	-0.189458	32.302316	1119.148683	213	-0.193957	32.321598
01-05-64-460	214	-0.189291	32.302326	1131.205502	214	-0.193957	32.321598
01-05-64-478	215	-0.190006	32.302362	1119.198801	215	0.612625	33.474942
01-05-64-481	216	-0.197361	32.329892	1119.964452	216	-0.193957	32.321598
01-05-64-482	217	-0.196889	32.330429	1129.396143	217	-0.193957	32.321598
01-05-64-486	218	-0.197587	32.329846	1126.534396	218	-0.193957	32.321598
