# Supplementary material for: Mobility for maternal health among women in hard-to-reach fishing communities on Lake Victoria, Uganda; a community-based cross-sectional survey
Source: BMC Health Serv Res. 2021 Sep 10;21:948. doi: 10.1186/s12913-021-06973-5 (PMC8431852; doi:10.1186/s12913-021-06973-5)
Supplement: Supplementary file 2 — Additional file 2: [file 12913_2021_6973_MOESM2_ESM.csv]

study_id	HHgpsLatitude	HHgpsLongitude	HHgpsAltitude	BF_id	bthgps_Latitude	bthgps_Longitude
01-01-55-076	-0.228278	32.559236	1135.402863	1	0.2253	32.31954
01-01-55-077	-0.228704	32.558071	1115.394363	2	0.0585	32.4715
01-01-55-082	-0.228535	32.558915	1130.915073	3	0.338069	32.573943
01-01-55-083	-0.227576	32.559178	1116.143109	4	1.080748	34.179632
01-01-55-084	-0.22775	32.558106	1120.846323	5	0.0585	32.4715
01-01-55-088	-0.228876	32.558984	1121.854347	6	-0.228038	32.558288
01-01-55-089	-0.228183	32.559219	1121.599343	7	0.0585	32.4715
01-01-55-090	-0.228727	32.558808	1130.357668	8	0.0585	32.4715
01-01-55-092	-0.228466	32.557487	1116.263354	9	-0.069438	31.615726
01-01-55-095	-0.227925	32.558123	1127.890186	10	0.548171	31.816159
01-01-55-097	-0.227996	32.558212	1110.514807	11	0.717849	32.398863
01-01-55-099	-0.228038	32.558288	1117.643109	12	-0.228867	32.558034
01-01-55-100	-0.228612	32.557267	1123.857216	13	0.0585	32.4715
01-01-55-102	-0.227709	32.558326	1133.474131	14	0.63758	31.378241
01-01-55-103	-0.228397	32.558395	1127.989754	15	0.340398	32.969799
01-01-55-109	-0.227653	32.55833	1126.128241	16	0.361847	31.571377
01-01-55-112	-0.228376	32.558108	1126.939241	17	0.313197	32.558257
01-01-55-113	-0.227781	32.558496	1124.302706	18	0.651347	33.03176
01-01-55-114	-0.228823	32.558703	1126.80064	19	0.360866	32.74499
01-01-55-115	-0.228105	32.557659	1122.620678	20	0.342006	32.554027
01-01-55-116	-0.228089	32.559166	1135.422049	21	0.0585	32.4715
01-01-55-117	-0.227751	32.558104	1133.4728	22	-0.329299	31.733743
01-01-55-118	-0.228116	32.558595	1120.11024	23	0.331685	32.535013
01-01-55-119	-0.227943	32.558736	1122.613169	24	-0.329299	31.733743
01-01-55-120	-0.231195	32.578023	1142.534723	25	0.430175	33.204202
01-01-55-121	-0.231239	32.578331	1146.692338	26	-0.228867	32.558034
01-01-55-127	-0.231398	32.578191	1140.303697	27	-0.280818	31.792179
01-01-55-129	-0.232183	32.578307	1132.746989	28	0.118512	31.977112
01-01-55-130	-0.231962	32.579045	1145.476615	29	-1.251059	29.988767
01-01-55-131	-0.231537	32.578468	1146.71368	30	-0.228867	32.558034
01-01-55-132	-0.231308	32.578063	1134.889632	31	-0.228867	32.558034
01-01-55-135	-0.231261	32.578309	1144.999445	32	-0.228867	32.558034
01-01-55-138	-0.231427	32.578576	1144.540262	33	0.0585	32.4715
01-01-55-139	-0.23119	32.578268	1128.625366	34	-0.228867	32.558034
01-01-55-142	-0.231287	32.578337	1150.967681	35	0.552744	33.039215
01-01-55-143	-0.231209	32.578063	1139.943357	36	0.30173	32.58391
01-01-55-144	-0.231381	32.577893	1143.963706	37	-0.228867	32.558034
01-01-55-145	-0.231306	32.578436	1130.53305	38	-0.228867	32.558034
01-01-55-147	-0.23085	32.578359	1144.384747	39	-0.228867	32.558034
01-01-63-001	-0.179793	32.292594	1136.670814	40	-0.178066	32.289075
01-01-63-002	-0.17989	32.293907	1123.878793	41	0.596221	31.674791
01-01-63-005	-0.180622	32.293848	1126.173499	42	-0.178066	32.289075
01-01-63-006	-0.179505	32.294104	1116.93001	43	0.061432	32.104789
01-01-63-008	-0.179908	32.292198	1127.376528	44	-0.178066	32.289075
01-01-63-010	-0.179552	32.29412	1119.500619	45	3.019691	30.912769
01-01-63-015	-0.179922	32.29287	1125.708787	46	0.703397	32.902964
01-01-63-017	-0.179515	32.290746	1115.820127	47	-0.178066	32.289075
01-01-63-019	-0.179327	32.29406	1126.528104	48	0.061432	32.104789
01-01-63-021	-0.180039	32.292086	1127.120446	49	-0.179793	32.292594
01-01-63-022	-0.179106	32.29316	1126.009723	50	-0.179793	32.292594
01-01-63-026	-0.17934	32.294046	1136.248994	51	-0.179793	32.292594
01-01-63-028	-0.179857	32.292651	1136.142677	52	-0.179793	32.292594
01-01-63-029	-0.179813	32.292409	1127.896895	53	0.338069	32.573943
01-01-63-030	-0.179888	32.29267	1118.423789	54	-0.179793	32.292594
01-01-63-031	-0.180237	32.293815	1132.205953	55	-0.178066	32.289075
01-01-63-034	-0.168828	32.27175	1128.22575	56	-0.178066	32.289075
01-01-63-035	-0.168782	32.271164	1120.8091	57	-0.179793	32.292594
01-01-63-037	-0.17978	32.29267	1125.5812	58	1.076741	34.175723
01-01-63-039	-0.168992	32.271682	1125.488566	59	-0.178066	32.289075
01-01-63-040	-0.179386	32.294128	1140.078776	60	0.2253	32.31954
01-01-63-041	-0.168705	32.271683	1129.667649	61	-0.193957	32.321598
01-01-63-043	-0.179675	32.292735	1138.376909	62	-0.179793	32.292594
01-01-63-044	-0.178561	32.292663	1115.117384	63	0.338069	32.573943
01-01-63-046	-0.179338	32.291723	1126.555158	64	-0.178066	32.289075
01-01-63-047	-0.179613	32.292589	1137.5531	65	0.002631	32.013861
01-01-63-049	-0.178943	32.292712	1128.905311	66	-0.178066	32.289075
01-01-63-050	-0.178559	32.292632	1106.115656	67	1.041332	33.906557
01-01-63-051	-0.168479	32.271677	1121.683082	68	0.170466	29.919067
01-01-63-053	-0.168702	32.271572	1132.483749	69	-0.535232	31.621463
01-01-63-054	-0.191664	32.259696	1125.953587	70	0.338069	32.573943
01-01-63-055	-0.179889	32.29299	1102.406144	71	-0.179793	32.292594
01-01-63-058	-0.179096	32.29321	1128.363554	72	-0.179793	32.292594
01-01-63-059	-0.169348	32.27118	1122.391116	73	-0.178066	32.289075
01-01-63-061	-0.191643	32.259512	1127.155195	74	-0.178066	32.289075
01-01-63-063	-0.191761	32.259645	1121.109964	75	-0.178066	32.289075
01-01-63-065	-0.191716	32.259461	1131.536467	76	0.548174	31.81624
01-01-63-067	-0.191599	32.259362	1117.76829	77	-0.178066	32.289075
01-01-63-068	-0.179715	32.266775	1123.707357	78	-0.179793	32.292594
01-01-63-070	-0.191867	32.259608	1123.111919	79	-0.30315	31.693226
01-01-63-071	-0.179796	32.29268	1124.194098	80	-0.178066	32.289075
01-01-63-072	-0.18035	32.29346	1124.665419	81	-0.179793	32.292594
01-01-63-074	-0.168726	32.271845	1130.472834	82	1.618328	31.302819
01-01-63-086	-0.178993	32.291306	1097.081421	83	-0.179793	32.292594
01-02-63-185	-0.179483	32.293995	1129.598868	84	0.002631	32.013861
01-02-63-186	-0.179562	32.294013	1121.637668	85	-0.179793	32.292594
01-02-63-190	-0.179569	32.293894	1130.822657	86	-0.344249	31.755113
01-02-63-194	-0.179434	32.293534	1119.838928	87	0.430175	33.204202
01-02-63-198	-0.179411	32.293988	1114.804577	88	0.002631	32.013861
01-02-63-199	-0.179826	32.293707	1116.24634	89	0.033689	29.765031
01-02-63-200	-0.179618	32.293921	1124.62622	90	0.033689	29.765031
01-02-63-204	-0.179757	32.293849	1117.951692	91	0.002631	32.013861
01-02-63-207	-0.168706	32.271468	1120.541362	92	-0.179793	32.292594
01-02-64-124	-0.197028	32.330149	1131.233228	93	0.338069	32.573943
01-02-64-125	-0.198683	32.329908	1132.763858	94	-0.193957	32.321598
01-02-64-149	-0.197764	32.330005	1124.457502	95	-0.193957	32.321598
01-02-64-152	-0.198209	32.329601	1135.881707	96	-0.193957	32.321598
01-02-64-153	-0.1973	32.329939	1131.501634	97	0.282631	32.447789
01-02-64-155	-0.197771	32.329753	1129.248847	98	-0.193957	32.321598
01-02-64-157	-0.197936	32.329833	1117.706276	99	0.338069	32.573943
01-02-64-158	-0.197904	32.329851	1123.806554	100	-0.193957	32.321598
01-02-64-159	-0.197665	32.329633	1125.58109	101	-0.154683	31.599582
01-02-64-161	-0.198329	32.330021	1129.062142	102	0.397149	32.042518
01-02-64-162	-0.197182	32.330189	1130.686101	103	0.296162	32.526539
01-02-64-164	-0.197696	32.329897	1125.90232	104	-0.27781	31.623008
01-02-64-165	-0.197703	32.329831	1130.977614	105	0.0585	32.4715
01-02-64-166	-0.197822	32.329896	1122.228023	106	0.338069	32.573943
01-02-64-167	-0.198756	32.329705	1129.703448	107	-0.193957	32.321598
01-02-64-168	-0.198242	32.329604	1131.48523	108	0.613923	30.639995
01-02-64-169	-0.198377	32.330003	1116.179375	109	-0.193957	32.321598
01-02-64-170	-0.198618	32.330023	1131.843186	110	0.002631	32.013861
01-02-64-176	-0.179395	32.294041	1105.463093	111	0.693871	34.186537
01-02-64-177	-0.198162	32.329893	1122.927876	112	0.338069	32.573943
01-02-64-179	-0.197917	32.329816	1124.014513	113	0.20438	30.009596
01-02-64-180	-0.194875	32.323704	1125.585929	114	-0.193957	32.321598
01-02-64-181	-0.197331	32.330326	1123.544512	115	-0.193957	32.321598
01-02-64-182	-0.195024	32.313032	1126.439305	116	-0.179793	32.292594
01-02-64-188	-0.189188	32.302427	1123.626923	117	1.618328	31.302819
01-02-64-189	-0.195307	32.313622	1132.156776	118	-0.193957	32.321598
01-02-64-195	-0.189997	32.302755	1116.235768	119	-0.193957	32.321598
01-02-64-196	-0.189914	32.303075	1131.552285	120	-0.193957	32.321598
01-02-64-197	-0.18961	32.302617	1122.731858	121	-0.706914	31.535866
01-02-64-211	-0.189654	32.30298	1120.720426	122	0.638206	30.267881
01-02-64-213	-0.190688	32.301675	1128.111001	123	-0.193957	32.321598
01-02-64-214	-0.189799	32.302929	1126.113326	124	-0.193957	32.321598
01-02-64-216	-0.190342	32.302239	1117.938733	125	-0.193957	32.321598
01-02-64-217	-0.18936	32.302486	1120.469031	126	0.081646	32.125596
01-02-64-218	-0.189611	32.302634	1125.599264	127	-0.179793	32.292594
01-02-64-223	-0.189951	32.302988	1111.450017	128	0.338069	32.573943
01-02-64-225	-0.190097	32.30214	1120.30203	129	-0.193957	32.321598
01-02-64-226	-0.190059	32.302962	1119.871471	130	0.315633	32.636407
01-02-64-227	-0.189609	32.302263	1115.558003	131	-0.193957	32.321598
01-03-56-248	-0.319503	32.610318	1166.046439	132	-0.325826	32.573873
01-03-56-249	-0.320013	32.610381	1158.486835	133	-0.329299	31.733743
01-03-56-250	-0.318831	32.60952	1119.882707	134	-0.325826	32.573873
01-03-56-252	-0.319376	32.610115	1137.146132	135	-0.325826	32.573873
01-03-56-253	-0.319318	32.610387	1154.157836	136	0.569742	33.740092
01-03-56-255	-0.319701	32.610286	1159.292329	137	-0.325826	32.573873
01-03-56-257	-0.319637	32.610388	1162.462138	138	0.0585	32.4715
01-03-56-265	-0.3196	32.610769	1166.500615	139	0.344135	32.309093
01-03-56-266	-0.319511	32.610942	1157.805108	140	0.25	31.165823
01-03-56-269	-0.319543	32.610965	1164.088161	141	0.0585	32.4715
01-03-56-271	-0.319944	32.610354	1164.661258	142	-0.325826	32.573873
01-03-56-272	-0.31969	32.610538	1165.509497	143	0.474791	32.683794
01-03-56-273	-0.319171	32.610645	1154.877265	144	-0.325826	32.573873
01-03-56-278	-0.319546	32.610331	1158.441894	145	0.61424	33.466226
01-03-56-279	-0.319697	32.610477	1167.197494	146	0.313028	32.556422
01-03-56-281	-0.319664	32.610477	1147.555287	147	0.36805	32.944832
01-03-56-282	-0.31946	32.610041	1151.558597	148	0.36805	32.944832
01-03-56-284	-0.320319	32.610388	1168.869475	149	0.32949	32.603874
01-03-56-285	-0.318722	32.609638	1134.584241	150	-0.325826	32.573873
01-03-56-286	-0.319665	32.610513	1168.141313	151	0.299231	32.613455
01-03-56-287	-0.319023	32.608507	1115.576077	152	0.0585	32.4715
01-03-56-289	-0.319585	32.610378	1150.581234	153	-0.325826	32.573873
01-03-56-291	-0.319398	32.610226	1142.889962	154	-0.325826	32.573873
01-03-56-292	-0.319551	32.610777	1157.718315	155	0.185903	30.090832
01-03-56-294	-0.332705	32.569218	1131.790083	156	-0.399187	31.151285
01-03-56-296	-0.332739	32.569065	1117.562875	157	0.397149	32.042518
01-03-56-298	-0.319419	32.610192	1144.211083	158	-0.325826	32.573873
01-03-56-300	-0.321705	32.581427	1168.29548	159	-0.344249	31.755113
01-03-56-302	-0.333368	32.570215	1117.470964	160	0.360866	32.74499
01-03-56-303	-0.319496	32.610332	1160.217713	161	0.712104	32.516152
01-03-56-304	-0.323624	32.584032	1201.652613	162	0.0585	32.4715
01-03-56-308	-0.333073	32.569266	1127.883338	163	0.198939	32.694744
01-03-56-309	-0.319667	32.610479	1155.635151	164	0.0585	32.4715
01-03-56-310	-0.318155	32.610612	1149.8641	165	0.338069	32.573943
01-03-56-312	-0.324706	32.577226	1169.851256	166	-0.325826	32.573873
01-03-56-313	-0.332622	32.569011	1126.279291	167	-0.325826	32.573873
01-03-56-314	-0.332694	32.569218	1128.415338	168	0.471512	31.115068
01-03-56-315	-0.323574	32.585043	1177.612118	169	0.360866	32.74499
01-03-56-316	-0.33353	32.570303	1127.322866	170	-0.746393	31.274584
01-03-56-317	-0.333104	32.569948	1131.463682	171	0.127155	31.528735
01-03-56-320	-0.332521	32.569116	1136.131966	172	-0.325826	32.573873
01-03-56-322	-0.332696	32.569032	1097.339549	173	0.0585	32.4715
01-03-56-323	-0.333688	32.569545	1112.32087	174	-0.325826	32.573873
01-03-56-324	-0.32191	32.581008	1171.849047	175	-0.33329	32.365823
01-03-56-327	-0.332671	32.569212	1134.035322	176	0.187823	32.118654
01-03-56-328	-0.333067	32.56929	1125.427885	177	0.366948	32.943094
01-03-56-331	-0.332683	32.569165	1118.693962	178	-0.325826	32.573873
01-03-56-332	-0.332572	32.569072	1123.961476	179	0.0585	32.4715
01-03-56-336	-0.332658	32.570372	1126.717003	180	-0.325826	32.573873
01-03-62-337	-0.262131	32.429988	1124.266235	181	-0.33329	32.365823
01-03-62-339	-0.26242	32.428966	1123.856669	182	0.430175	33.204202
01-03-62-344	-0.261915	32.428818	1129.465745	183	0.313197	32.558257
01-03-62-345	-0.262119	32.428626	1127.985383	184	0.61612	33.484851
01-03-62-350	-0.261828	32.428796	1136.175138	185	-0.261953	32.428536
01-03-62-351	-0.262179	32.429082	1120.201117	186	1.076741	34.175723
01-03-62-352	-0.261974	32.428537	1129.310851	187	1.53257	31.58369
01-03-62-354	-0.262148	32.428635	1131.15948	188	0.0585	32.4715
01-03-62-356	-0.261958	32.429112	1123.262965	189	0.586698	32.53364
01-03-62-357	-0.262316	32.430206	1115.480792	190	0.871934	31.001362
01-03-62-363	-0.261953	32.428831	1133.319706	191	0.338069	32.573943
01-03-62-368	-0.261977	32.428546	1124.701678	192	0.0585	32.4715
01-03-62-369	-0.261957	32.428596	1129.022782	193	0.841415	33.686787
01-03-62-373	-0.261837	32.428807	1129.978317	194	0.343225	32.747605
01-03-62-376	-0.262345	32.430172	1127.424786	195	-0.261953	32.428536
01-03-62-384	-0.262149	32.42859	1111.635504	196	-0.746393	31.274584
01-03-64-229	-0.197412	32.330082	1121.348289	197	-0.179793	32.292594
01-03-64-256	-0.198439	32.329802	1136.122857	198	-0.193957	32.321598
01-03-65-220	-0.24147	32.356657	1116.081563	199	-0.193957	32.321598
01-03-65-232	-0.24104	32.35681	1125.171857	200	0.338069	32.573943
01-03-65-236	-0.240311	32.356359	1119.993388	201	1.348159	32.443167
01-03-65-238	-0.24074	32.355917	1125.186135	202	-0.193957	32.321598
01-03-65-239	-0.179671	32.292162	1107.284091	203	0.30173	32.58391
01-03-65-240	-0.240738	32.356118	1110.014681	204	-0.179793	32.292594
01-03-65-246	-0.263582	32.37234	1134.41474	205	0.839519	32.220324
01-04-55-433	-0.233089	32.575372	1144.324224	206	0.786033	33.132872
01-04-55-436	-0.228345	32.557875	1127.055552	207	0.675742	33.07799
01-04-55-439	-0.22815	32.558091	1126.560433	208	-0.713306	31.400805
01-04-55-441	-0.227956	32.558197	1129.45355	209	0.371615	32.549419
01-04-55-443	-0.228628	32.557541	1127.688752	210	-0.227215	31.73323
01-04-55-444	-0.228671	32.557455	1110.955416	211	0.15618	32.7323
01-04-55-445	-0.228241	32.558063	1130.935222	212	3.019691	30.912769
01-04-55-446	-0.227965	32.55823	1122.111562	213	-0.419545	31.151928
01-04-55-450	-0.227958	32.558461	1138.761323	214	0.522287	32.265248
01-04-56-346	-0.319662	32.610495	1164.297423	215	0.911413	31.776373
01-04-56-411	-0.319609	32.610739	1155.713296	216	0.522082	32.265569
01-04-56-412	-0.319914	32.610195	1152.715419	217	0.29051	32.808963
01-04-56-419	-0.332382	32.56919	1119.30926	218	0.0585	32.4715
01-04-56-420	-0.33266	32.569204	1127.446311	219	0.15618	32.7323
01-04-56-421	-0.319825	32.610048	1152.78039	220	0.235767	32.582003
01-04-56-422	-0.319579	32.610865	1165.278088	221	-0.325826	32.573873
01-04-56-427	-0.33363	32.570384	1130.678484	222	0.360866	32.74499
01-04-56-428	-0.319385	32.611027	1149.434385	223	-0.319543	32.610965
01-04-63-409	-0.179945	32.292563	1129.894218	224	-0.193957	32.321598
01-04-64-393	-0.18967	32.30219	1118.967317	225	-0.179793	32.292594
01-04-64-395	-0.189364	32.302301	1120.979289	226	0.0585	32.4715
01-04-64-396	-0.189413	32.302221	1120.513821	227	0.04295	32.038895
01-04-64-397	-0.189324	32.30235	1124.711523	228	-0.128401	31.392535
01-04-64-399	-0.189617	32.302261	1118.116288	229	0.342006	32.554027
01-04-64-400	-0.189631	32.302255	1121.26153	230	-0.339015	31.348647
01-04-64-402	-0.189361	32.302483	1118.692878	231	0.874417	32.816059
01-04-64-403	-0.189329	32.302296	1121.564099	232	-0.319975	32.281909
01-04-64-404	-0.189387	32.302273	1116.986927	233	0.0585	32.4715
01-04-64-410	-0.198666	32.32971	1126.803149	234	-0.193957	32.321598
01-04-65-389	-0.197959	32.33	1125.868351	235	0.118512	31.977112
01-05-63-466	-0.179885	32.293648	1123.232192	236	3.323673	30.700254
01-05-63-468	-0.179619	32.292576	1118.742408	237	0.2253	32.31954
01-05-63-469	-0.179499	32.294058	1117.835055	238	0.207996	32.794038
01-05-63-471	-0.179773	32.29255	1148.137059	239	-0.179793	32.292594
01-05-63-472	-0.179426	32.294124	1116.702353	240	-0.179793	32.292594
01-05-63-474	-0.179484	32.294148	1129.396044	241	0.499491	32.365787
01-05-63-475	-0.168609	32.271148	1124.061956	242	0.002631	32.013861
01-05-63-476	-0.168871	32.271294	1125.051919	243	-0.128401	31.392535
01-05-64-454	-0.189591	32.302366	1126.699757	244	-0.049957	32.076586
01-05-64-455	-0.189458	32.302316	1119.148683	245	-0.616365	30.656541
01-05-64-477	-0.189604	32.302538	1121.681698	246	-0.193957	32.321598
01-05-64-478	-0.190006	32.302362	1119.198801	247	0.616594	33.472717
01-05-64-479	-0.189395	32.302706	1125.525932	248	-0.193957	32.321598
01-05-64-482	-0.196889	32.330429	1129.396143	249	0.338069	32.573943
01-05-64-486	-0.197587	32.329846	1126.534396	250	0.344863	32.564392
