# Supplementary material for: Mobility for maternal health among women in hard-to-reach fishing communities on Lake Victoria, Uganda; a community-based cross-sectional survey
Source: BMC Health Serv Res. 2021 Sep 10;21:948. doi: 10.1186/s12913-021-06973-5 (PMC8431852; doi:10.1186/s12913-021-06973-5)
Supplement: Supplementary file 3 — Additional file 3: [file 12913_2021_6973_MOESM3_ESM.qgz › HH_ANC_BF_Distance_05FEB2021.qgs]

<!DOCTYPE qgis PUBLIC 'http://mrcc.com/qgis.dtd' 'SYSTEM'>
<qgis saveDateTime="2021-02-05T20:03:42" projectname="" saveUser="U V R I" version="3.16.3-Hannover" saveUserFull="Ali Ssetaala">
  <homePath path=""/>
  <title></title>
  <autotransaction active="0"/>
  <evaluateDefaultValues active="0"/>
  <trust active="0"/>
  <projectCrs>
    <spatialrefsys>
      <wkt>PROJCRS["WGS 84 / Pseudo-Mercator",BASEGEOGCRS["WGS 84",DATUM["World Geodetic System 1984",ELLIPSOID["WGS 84",6378137,298.257223563,LENGTHUNIT["metre",1]]],PRIMEM["Greenwich",0,ANGLEUNIT["degree",0.0174532925199433]],ID["EPSG",4326]],CONVERSION["Popular Visualisation Pseudo-Mercator",METHOD["Popular Visualisation Pseudo Mercator",ID["EPSG",1024]],PARAMETER["Latitude of natural origin",0,ANGLEUNIT["degree",0.0174532925199433],ID["EPSG",8801]],PARAMETER["Longitude of natural origin",0,ANGLEUNIT["degree",0.0174532925199433],ID["EPSG",8802]],PARAMETER["False easting",0,LENGTHUNIT["metre",1],ID["EPSG",8806]],PARAMETER["False northing",0,LENGTHUNIT["metre",1],ID["EPSG",8807]]],CS[Cartesian,2],AXIS["easting (X)",east,ORDER[1],LENGTHUNIT["metre",1]],AXIS["northing (Y)",north,ORDER[2],LENGTHUNIT["metre",1]],USAGE[SCOPE["unknown"],AREA["World - 85°S to 85°N"],BBOX[-85.06,-180,85.06,180]],ID["EPSG",3857]]</wkt>
      <proj4>+proj=merc +a=6378137 +b=6378137 +lat_ts=0 +lon_0=0 +x_0=0 +y_0=0 +k=1 +units=m +nadgrids=@null +wktext +no_defs</proj4>
      <srsid>3857</srsid>
      <srid>3857</srid>
      <authid>EPSG:3857</authid>
      <description>WGS 84 / Pseudo-Mercator</description>
      <projectionacronym>merc</projectionacronym>
      <ellipsoidacronym>EPSG:7030</ellipsoidacronym>
      <geographicflag>false</geographicflag>
    </spatialrefsys>
  </projectCrs>
  <layer-tree-group>
    <customproperties/>
    <layer-tree-layer checked="Qt::Checked" providerKey="delimitedtext" source="./ANC_GPS_completes_only_03FEB2021.csv?type=csv&amp;skipEmptyFields=Yes&amp;maxFields=10000&amp;detectTypes=yes&amp;xField=ancgps_longitude&amp;yField=ancgps_latitude&amp;crs=EPSG:4326&amp;spatialIndex=no&amp;subsetIndex=no&amp;watchFile=no" name="ANC_GPS_completes_only_03FEB2021" legend_exp="" id="ANC_GPS_completes_only_03FEB2021_b2f3af47_6722_449b_aa82_b7e6a57345b0" patch_size="-1,-1" legend_split_behavior="0" expanded="1">
      <customproperties/>
    </layer-tree-layer>
    <layer-tree-layer checked="Qt::Checked" providerKey="delimitedtext" source="./HH_GPS_completes_only_03FEB2021.csv?type=csv&amp;skipEmptyFields=Yes&amp;maxFields=10000&amp;detectTypes=yes&amp;xField=HHgpsLongitude&amp;yField=HHgpsLatitude&amp;crs=EPSG:4326&amp;spatialIndex=no&amp;subsetIndex=no&amp;watchFile=no" name="HH_GPS_completes_only_03FEB2021" legend_exp="" id="HH_GPS_completes_only_03FEB2021_5c2ccb72_3e6a_499e_884d_4024b54c1c17" patch_size="-1,-1" legend_split_behavior="0" expanded="1">
      <customproperties/>
    </layer-tree-layer>
    <layer-tree-layer checked="Qt::Checked" providerKey="wms" source="crs=EPSG:3857&amp;format&amp;type=xyz&amp;url=http://tile.openstreetmap.org/%7Bz%7D/%7Bx%7D/%7By%7D.png" name="OpenStreetMap" legend_exp="" id="OpenStreetMap_41ab0c31_df4d_4ea5_88a3_5f43a803fc64" patch_size="-1,-1" legend_split_behavior="0" expanded="1">
      <customproperties/>
    </layer-tree-layer>
    <custom-order enabled="0">
      <item>OpenStreetMap_41ab0c31_df4d_4ea5_88a3_5f43a803fc64</item>
      <item>HH_GPS_completes_only_03FEB2021_5c2ccb72_3e6a_499e_884d_4024b54c1c17</item>
      <item>ANC_GPS_completes_only_03FEB2021_b2f3af47_6722_449b_aa82_b7e6a57345b0</item>
    </custom-order>
  </layer-tree-group>
  <snapping-settings mode="2" tolerance="12" intersection-snapping="0" self-snapping="0" unit="1" enabled="0" type="1" minScale="0" scaleDependencyMode="0" maxScale="0">
    <individual-layer-settings>
      <layer-setting tolerance="12" enabled="0" units="1" type="1" minScale="0" id="HH_GPS_completes_only_03FEB2021_5c2ccb72_3e6a_499e_884d_4024b54c1c17" maxScale="0"/>
      <layer-setting tolerance="12" enabled="0" units="1" type="1" minScale="0" id="ANC_GPS_completes_only_03FEB2021_b2f3af47_6722_449b_aa82_b7e6a57345b0" maxScale="0"/>
    </individual-layer-settings>
  </snapping-settings>
  <relations/>
  <mapcanvas annotationsVisible="1" name="theMapCanvas">
    <units>meters</units>
    <extent>
      <xmin>3012328.1114757084287703</xmin>
      <ymin>-122346.3633791038300842</ymin>
      <xmax>3905421.64129916997626424</xmax>
      <ymax>206394.00786978245014325</ymax>
    </extent>
    <rotation>0</rotation>
    <destinationsrs>
      <spatialrefsys>
        <wkt>PROJCRS["WGS 84 / Pseudo-Mercator",BASEGEOGCRS["WGS 84",DATUM["World Geodetic System 1984",ELLIPSOID["WGS 84",6378137,298.257223563,LENGTHUNIT["metre",1]]],PRIMEM["Greenwich",0,ANGLEUNIT["degree",0.0174532925199433]],ID["EPSG",4326]],CONVERSION["Popular Visualisation Pseudo-Mercator",METHOD["Popular Visualisation Pseudo Mercator",ID["EPSG",1024]],PARAMETER["Latitude of natural origin",0,ANGLEUNIT["degree",0.0174532925199433],ID["EPSG",8801]],PARAMETER["Longitude of natural origin",0,ANGLEUNIT["degree",0.0174532925199433],ID["EPSG",8802]],PARAMETER["False easting",0,LENGTHUNIT["metre",1],ID["EPSG",8806]],PARAMETER["False northing",0,LENGTHUNIT["metre",1],ID["EPSG",8807]]],CS[Cartesian,2],AXIS["easting (X)",east,ORDER[1],LENGTHUNIT["metre",1]],AXIS["northing (Y)",north,ORDER[2],LENGTHUNIT["metre",1]],USAGE[SCOPE["unknown"],AREA["World - 85°S to 85°N"],BBOX[-85.06,-180,85.06,180]],ID["EPSG",3857]]</wkt>
        <proj4>+proj=merc +a=6378137 +b=6378137 +lat_ts=0 +lon_0=0 +x_0=0 +y_0=0 +k=1 +units=m +nadgrids=@null +wktext +no_defs</proj4>
        <srsid>3857</srsid>
        <srid>3857</srid>
        <authid>EPSG:3857</authid>
        <description>WGS 84 / Pseudo-Mercator</description>
        <projectionacronym>merc</projectionacronym>
        <ellipsoidacronym>EPSG:7030</ellipsoidacronym>
        <geographicflag>false</geographicflag>
      </spatialrefsys>
    </destinationsrs>
    <rendermaptile>0</rendermaptile>
    <expressionContextScope/>
  </mapcanvas>
  <projectModels/>
  <legend updateDrawingOrder="true">
    <legendlayer checked="Qt::Checked" showFeatureCount="0" open="true" name="ANC_GPS_completes_only_03FEB2021" drawingOrder="-1">
      <filegroup hidden="false" open="true">
        <legendlayerfile visible="1" layerid="ANC_GPS_completes_only_03FEB2021_b2f3af47_6722_449b_aa82_b7e6a57345b0" isInOverview="0"/>
      </filegroup>
    </legendlayer>
    <legendlayer checked="Qt::Checked" showFeatureCount="0" open="true" name="HH_GPS_completes_only_03FEB2021" drawingOrder="-1">
      <filegroup hidden="false" open="true">
        <legendlayerfile visible="1" layerid="HH_GPS_completes_only_03FEB2021_5c2ccb72_3e6a_499e_884d_4024b54c1c17" isInOverview="0"/>
      </filegroup>
    </legendlayer>
    <legendlayer checked="Qt::Checked" showFeatureCount="0" open="true" name="OpenStreetMap" drawingOrder="-1">
      <filegroup hidden="false" open="true">
        <legendlayerfile visible="1" layerid="OpenStreetMap_41ab0c31_df4d_4ea5_88a3_5f43a803fc64" isInOverview="0"/>
      </filegroup>
    </legendlayer>
  </legend>
  <mapViewDocks/>
  <mapViewDocks3D/>
  <mapcanvas annotationsVisible="1" name="mAreaCanvas">
    <units>meters</units>
    <extent>
      <xmin>3012328.1114757084287703</xmin>
      <ymin>-122346.3633791038300842</ymin>
      <xmax>3905421.64129916997626424</xmax>
      <ymax>206394.00786978245014325</ymax>
    </extent>
    <rotation>0</rotation>
    <destinationsrs>
      <spatialrefsys>
        <wkt>PROJCRS["WGS 84 / Pseudo-Mercator",BASEGEOGCRS["WGS 84",DATUM["World Geodetic System 1984",ELLIPSOID["WGS 84",6378137,298.257223563,LENGTHUNIT["metre",1]]],PRIMEM["Greenwich",0,ANGLEUNIT["degree",0.0174532925199433]],ID["EPSG",4326]],CONVERSION["Popular Visualisation Pseudo-Mercator",METHOD["Popular Visualisation Pseudo Mercator",ID["EPSG",1024]],PARAMETER["Latitude of natural origin",0,ANGLEUNIT["degree",0.0174532925199433],ID["EPSG",8801]],PARAMETER["Longitude of natural origin",0,ANGLEUNIT["degree",0.0174532925199433],ID["EPSG",8802]],PARAMETER["False easting",0,LENGTHUNIT["metre",1],ID["EPSG",8806]],PARAMETER["False northing",0,LENGTHUNIT["metre",1],ID["EPSG",8807]]],CS[Cartesian,2],AXIS["easting (X)",east,ORDER[1],LENGTHUNIT["metre",1]],AXIS["northing (Y)",north,ORDER[2],LENGTHUNIT["metre",1]],USAGE[SCOPE["unknown"],AREA["World - 85°S to 85°N"],BBOX[-85.06,-180,85.06,180]],ID["EPSG",3857]]</wkt>
        <proj4>+proj=merc +a=6378137 +b=6378137 +lat_ts=0 +lon_0=0 +x_0=0 +y_0=0 +k=1 +units=m +nadgrids=@null +wktext +no_defs</proj4>
        <srsid>3857</srsid>
        <srid>3857</srid>
        <authid>EPSG:3857</authid>
        <description>WGS 84 / Pseudo-Mercator</description>
        <projectionacronym>merc</projectionacronym>
        <ellipsoidacronym>EPSG:7030</ellipsoidacronym>
        <geographicflag>false</geographicflag>
      </spatialrefsys>
    </destinationsrs>
    <rendermaptile>0</rendermaptile>
    <expressionContextScope/>
  </mapcanvas>
  <mapcanvas annotationsVisible="1" name="mAreaCanvas">
    <units>meters</units>
    <extent>
      <xmin>3012328.1114757084287703</xmin>
      <ymin>-122346.3633791038300842</ymin>
      <xmax>3905421.64129916997626424</xmax>
      <ymax>206394.00786978245014325</ymax>
    </extent>
    <rotation>0</rotation>
    <destinationsrs>
      <spatialrefsys>
        <wkt>PROJCRS["WGS 84 / Pseudo-Mercator",BASEGEOGCRS["WGS 84",DATUM["World Geodetic System 1984",ELLIPSOID["WGS 84",6378137,298.257223563,LENGTHUNIT["metre",1]]],PRIMEM["Greenwich",0,ANGLEUNIT["degree",0.0174532925199433]],ID["EPSG",4326]],CONVERSION["Popular Visualisation Pseudo-Mercator",METHOD["Popular Visualisation Pseudo Mercator",ID["EPSG",1024]],PARAMETER["Latitude of natural origin",0,ANGLEUNIT["degree",0.0174532925199433],ID["EPSG",8801]],PARAMETER["Longitude of natural origin",0,ANGLEUNIT["degree",0.0174532925199433],ID["EPSG",8802]],PARAMETER["False easting",0,LENGTHUNIT["metre",1],ID["EPSG",8806]],PARAMETER["False northing",0,LENGTHUNIT["metre",1],ID["EPSG",8807]]],CS[Cartesian,2],AXIS["easting (X)",east,ORDER[1],LENGTHUNIT["metre",1]],AXIS["northing (Y)",north,ORDER[2],LENGTHUNIT["metre",1]],USAGE[SCOPE["unknown"],AREA["World - 85°S to 85°N"],BBOX[-85.06,-180,85.06,180]],ID["EPSG",3857]]</wkt>
        <proj4>+proj=merc +a=6378137 +b=6378137 +lat_ts=0 +lon_0=0 +x_0=0 +y_0=0 +k=1 +units=m +nadgrids=@null +wktext +no_defs</proj4>
        <srsid>3857</srsid>
        <srid>3857</srid>
        <authid>EPSG:3857</authid>
        <description>WGS 84 / Pseudo-Mercator</description>
        <projectionacronym>merc</projectionacronym>
        <ellipsoidacronym>EPSG:7030</ellipsoidacronym>
        <geographicflag>false</geographicflag>
      </spatialrefsys>
    </destinationsrs>
    <rendermaptile>0</rendermaptile>
    <expressionContextScope/>
  </mapcanvas>
  <mapcanvas annotationsVisible="1" name="mAreaCanvas">
    <units>meters</units>
    <extent>
      <xmin>3012328.1114757084287703</xmin>
      <ymin>-122346.3633791038300842</ymin>
      <xmax>3905421.64129916997626424</xmax>
      <ymax>206394.00786978245014325</ymax>
    </extent>
    <rotation>0</rotation>
    <destinationsrs>
      <spatialrefsys>
        <wkt>PROJCRS["WGS 84 / Pseudo-Mercator",BASEGEOGCRS["WGS 84",DATUM["World Geodetic System 1984",ELLIPSOID["WGS 84",6378137,298.257223563,LENGTHUNIT["metre",1]]],PRIMEM["Greenwich",0,ANGLEUNIT["degree",0.0174532925199433]],ID["EPSG",4326]],CONVERSION["Popular Visualisation Pseudo-Mercator",METHOD["Popular Visualisation Pseudo Mercator",ID["EPSG",1024]],PARAMETER["Latitude of natural origin",0,ANGLEUNIT["degree",0.0174532925199433],ID["EPSG",8801]],PARAMETER["Longitude of natural origin",0,ANGLEUNIT["degree",0.0174532925199433],ID["EPSG",8802]],PARAMETER["False easting",0,LENGTHUNIT["metre",1],ID["EPSG",8806]],PARAMETER["False northing",0,LENGTHUNIT["metre",1],ID["EPSG",8807]]],CS[Cartesian,2],AXIS["easting (X)",east,ORDER[1],LENGTHUNIT["metre",1]],AXIS["northing (Y)",north,ORDER[2],LENGTHUNIT["metre",1]],USAGE[SCOPE["unknown"],AREA["World - 85°S to 85°N"],BBOX[-85.06,-180,85.06,180]],ID["EPSG",3857]]</wkt>
        <proj4>+proj=merc +a=6378137 +b=6378137 +lat_ts=0 +lon_0=0 +x_0=0 +y_0=0 +k=1 +units=m +nadgrids=@null +wktext +no_defs</proj4>
        <srsid>3857</srsid>
        <srid>3857</srid>
        <authid>EPSG:3857</authid>
        <description>WGS 84 / Pseudo-Mercator</description>
        <projectionacronym>merc</projectionacronym>
        <ellipsoidacronym>EPSG:7030</ellipsoidacronym>
        <geographicflag>false</geographicflag>
      </spatialrefsys>
    </destinationsrs>
    <rendermaptile>0</rendermaptile>
    <expressionContextScope/>
  </mapcanvas>
  <main-annotation-layer autoRefreshTime="0" refreshOnNotifyMessage="" autoRefreshEnabled="0" refreshOnNotifyEnabled="0" type="annotation">
    <id>Annotations_c230e843_5576_4687_ac7f_7470d471d814</id>
    <datasource></datasource>
    <keywordList>
      <value></value>
    </keywordList>
    <layername>Annotations</layername>
    <srs>
      <spatialrefsys>
        <wkt></wkt>
        <proj4></proj4>
        <srsid>0</srsid>
        <srid>0</srid>
        <authid></authid>
        <description></description>
        <projectionacronym></projectionacronym>
        <ellipsoidacronym></ellipsoidacronym>
        <geographicflag>true</geographicflag>
      </spatialrefsys>
    </srs>
    <resourceMetadata>
      <identifier></identifier>
      <parentidentifier></parentidentifier>
      <language></language>
      <type></type>
      <title></title>
      <abstract></abstract>
      <links/>
      <fees></fees>
      <encoding></encoding>
      <crs>
        <spatialrefsys>
          <wkt></wkt>
          <proj4></proj4>
          <srsid>0</srsid>
          <srid>0</srid>
          <authid></authid>
          <description></description>
          <projectionacronym></projectionacronym>
          <ellipsoidacronym></ellipsoidacronym>
          <geographicflag>true</geographicflag>
        </spatialrefsys>
      </crs>
      <extent/>
    </resourceMetadata>
    <items/>
    <layerOpacity>1</layerOpacity>
  </main-annotation-layer>
  <projectlayers>
    <maplayer simplifyAlgorithm="0" autoRefreshEnabled="0" hasScaleBasedVisibilityFlag="0" geometry="Point" styleCategories="AllStyleCategories" wkbType="Point" refreshOnNotifyMessage="" autoRefreshTime="0" readOnly="0" minScale="100000000" labelsEnabled="0" simplifyLocal="1" maxScale="0" simplifyDrawingTol="1" simplifyDrawingHints="1" simplifyMaxScale="1" type="vector" refreshOnNotifyEnabled="0">
      <extent>
        <xmin>30.41592299999999938</xmin>
        <ymin>-0.419545</ymin>
        <xmax>33.4787770000000009</xmax>
        <ymax>1.73355700000000001</ymax>
      </extent>
      <id>ANC_GPS_completes_only_03FEB2021_b2f3af47_6722_449b_aa82_b7e6a57345b0</id>
      <datasource>file:./ANC_GPS_completes_only_03FEB2021.csv?type=csv&amp;skipEmptyFields=Yes&amp;maxFields=10000&amp;detectTypes=yes&amp;xField=ancgps_longitude&amp;yField=ancgps_latitude&amp;crs=EPSG:4326&amp;spatialIndex=no&amp;subsetIndex=no&amp;watchFile=no</datasource>
      <keywordList>
        <value></value>
      </keywordList>
      <layername>ANC_GPS_completes_only_03FEB2021</layername>
      <srs>
        <spatialrefsys>
          <wkt>GEOGCRS["WGS 84",DATUM["World Geodetic System 1984",ELLIPSOID["WGS 84",6378137,298.257223563,LENGTHUNIT["metre",1]]],PRIMEM["Greenwich",0,ANGLEUNIT["degree",0.0174532925199433]],CS[ellipsoidal,2],AXIS["geodetic latitude (Lat)",north,ORDER[1],ANGLEUNIT["degree",0.0174532925199433]],AXIS["geodetic longitude (Lon)",east,ORDER[2],ANGLEUNIT["degree",0.0174532925199433]],USAGE[SCOPE["unknown"],AREA["World"],BBOX[-90,-180,90,180]],ID["EPSG",4326]]</wkt>
          <proj4>+proj=longlat +datum=WGS84 +no_defs</proj4>
          <srsid>3452</srsid>
          <srid>4326</srid>
          <authid>EPSG:4326</authid>
          <description>WGS 84</description>
          <projectionacronym>longlat</projectionacronym>
          <ellipsoidacronym>EPSG:7030</ellipsoidacronym>
          <geographicflag>true</geographicflag>
        </spatialrefsys>
      </srs>
      <resourceMetadata>
        <identifier></identifier>
        <parentidentifier></parentidentifier>
        <language></language>
        <type></type>
        <title></title>
        <abstract></abstract>
        <links/>
        <fees></fees>
        <encoding></encoding>
        <crs>
          <spatialrefsys>
            <wkt></wkt>
            <proj4></proj4>
            <srsid>0</srsid>
            <srid>0</srid>
            <authid></authid>
            <description></description>
            <projectionacronym></projectionacronym>
            <ellipsoidacronym></ellipsoidacronym>
            <geographicflag>true</geographicflag>
          </spatialrefsys>
        </crs>
        <extent/>
      </resourceMetadata>
      <provider encoding="">delimitedtext</provider>
      <vectorjoins/>
      <layerDependencies/>
      <dataDependencies/>
      <expressionfields/>
      <map-layer-style-manager current="default">
        <map-layer-style name="default"/>
      </map-layer-style-manager>
      <auxiliaryLayer/>
      <flags>
        <Identifiable>1</Identifiable>
        <Removable>1</Removable>
        <Searchable>1</Searchable>
      </flags>
      <temporal mode="0" durationField="" fixedDuration="0" startExpression="" endField="" endExpression="" enabled="0" startField="" durationUnit="min" accumulate="0">
        <fixedRange>
          <start></start>
          <end></end>
        </fixedRange>
      </temporal>
      <renderer-v2 symbollevels="0" forceraster="0" enableorderby="0" type="singleSymbol">
        <symbols>
          <symbol name="0" force_rhr="0" type="marker" alpha="1" clip_to_extent="1">
            <layer pass="0" class="SimpleMarker" enabled="1" locked="0">
              <prop v="0" k="angle"/>
              <prop v="23,255,255,255" k="color"/>
              <prop v="1" k="horizontal_anchor_point"/>
              <prop v="bevel" k="joinstyle"/>
              <prop v="circle" k="name"/>
              <prop v="0,0" k="offset"/>
              <prop v="3x:0,0,0,0,0,0" k="offset_map_unit_scale"/>
              <prop v="MM" k="offset_unit"/>
              <prop v="35,35,35,255" k="outline_color"/>
              <prop v="solid" k="outline_style"/>
              <prop v="0" k="outline_width"/>
              <prop v="3x:0,0,0,0,0,0" k="outline_width_map_unit_scale"/>
              <prop v="MM" k="outline_width_unit"/>
              <prop v="diameter" k="scale_method"/>
              <prop v="2.6" k="size"/>
              <prop v="3x:0,0,0,0,0,0" k="size_map_unit_scale"/>
              <prop v="MM" k="size_unit"/>
              <prop v="1" k="vertical_anchor_point"/>
              <data_defined_properties>
                <Option type="Map">
                  <Option name="name" value="" type="QString"/>
                  <Option name="properties"/>
                  <Option name="type" value="collection" type="QString"/>
                </Option>
              </data_defined_properties>
            </layer>
            <layer pass="0" class="SimpleMarker" enabled="1" locked="0">
              <prop v="0" k="angle"/>
              <prop v="51,160,44,0" k="color"/>
              <prop v="1" k="horizontal_anchor_point"/>
              <prop v="bevel" k="joinstyle"/>
              <prop v="cross_fill" k="name"/>
              <prop v="0,0" k="offset"/>
              <prop v="3x:0,0,0,0,0,0" k="offset_map_unit_scale"/>
              <prop v="MM" k="offset_unit"/>
              <prop v="35,35,35,255" k="outline_color"/>
              <prop v="solid" k="outline_style"/>
              <prop v="0" k="outline_width"/>
              <prop v="3x:0,0,0,0,0,0" k="outline_width_map_unit_scale"/>
              <prop v="MM" k="outline_width_unit"/>
              <prop v="diameter" k="scale_method"/>
              <prop v="2.6" k="size"/>
              <prop v="3x:0,0,0,0,0,0" k="size_map_unit_scale"/>
              <prop v="MM" k="size_unit"/>
              <prop v="1" k="vertical_anchor_point"/>
              <data_defined_properties>
                <Option type="Map">
                  <Option name="name" value="" type="QString"/>
                  <Option name="properties"/>
                  <Option name="type" value="collection" type="QString"/>
                </Option>
              </data_defined_properties>
            </layer>
          </symbol>
        </symbols>
        <rotation/>
        <sizescale/>
      </renderer-v2>
      <labeling type="simple">
        <settings calloutType="simple">
          <text-style fontStrikeout="0" fontFamily="MS Shell Dlg 2" previewBkgrdColor="255,255,255,255" fontItalic="0" fontSizeUnit="Point" textColor="0,0,0,255" textOrientation="horizontal" allowHtml="0" fontSize="10" fieldName="study_id" textOpacity="1" fontKerning="1" capitalization="0" multilineHeight="1" isExpression="0" namedStyle="Regular" blendMode="0" useSubstitutions="0" fontSizeMapUnitScale="3x:0,0,0,0,0,0" fontWeight="50" fontUnderline="0" fontWordSpacing="0" fontLetterSpacing="0">
            <text-buffer bufferSizeUnits="MM" bufferColor="255,255,255,255" bufferNoFill="1" bufferJoinStyle="128" bufferSizeMapUnitScale="3x:0,0,0,0,0,0" bufferDraw="0" bufferBlendMode="0" bufferOpacity="1" bufferSize="1"/>
            <text-mask maskSizeUnits="MM" maskJoinStyle="128" maskedSymbolLayers="" maskEnabled="0" maskType="0" maskSize="1.5" maskSizeMapUnitScale="3x:0,0,0,0,0,0" maskOpacity="1"/>
            <background shapeOffsetMapUnitScale="3x:0,0,0,0,0,0" shapeSVGFile="" shapeSizeType="0" shapeRadiiX="0" shapeRadiiMapUnitScale="3x:0,0,0,0,0,0" shapeJoinStyle="64" shapeDraw="0" shapeOffsetX="0" shapeSizeY="0" shapeFillColor="255,255,255,255" shapeRotationType="0" shapeType="0" shapeBlendMode="0" shapeSizeX="0" shapeBorderWidthUnit="MM" shapeBorderColor="128,128,128,255" shapeOffsetY="0" shapeBorderWidthMapUnitScale="3x:0,0,0,0,0,0" shapeOffsetUnit="MM" shapeSizeMapUnitScale="3x:0,0,0,0,0,0" shapeRotation="0" shapeSizeUnit="MM" shapeRadiiY="0" shapeBorderWidth="0" shapeRadiiUnit="MM" shapeOpacity="1">
              <symbol name="markerSymbol" force_rhr="0" type="marker" alpha="1" clip_to_extent="1">
                <layer pass="0" class="SimpleMarker" enabled="1" locked="0">
                  <prop v="0" k="angle"/>
                  <prop v="164,113,88,255" k="color"/>
                  <prop v="1" k="horizontal_anchor_point"/>
                  <prop v="bevel" k="joinstyle"/>
                  <prop v="circle" k="name"/>
                  <prop v="0,0" k="offset"/>
                  <prop v="3x:0,0,0,0,0,0" k="offset_map_unit_scale"/>
                  <prop v="MM" k="offset_unit"/>
                  <prop v="35,35,35,255" k="outline_color"/>
                  <prop v="solid" k="outline_style"/>
                  <prop v="0" k="outline_width"/>
                  <prop v="3x:0,0,0,0,0,0" k="outline_width_map_unit_scale"/>
                  <prop v="MM" k="outline_width_unit"/>
                  <prop v="diameter" k="scale_method"/>
                  <prop v="2" k="size"/>
                  <prop v="3x:0,0,0,0,0,0" k="size_map_unit_scale"/>
                  <prop v="MM" k="size_unit"/>
                  <prop v="1" k="vertical_anchor_point"/>
                  <data_defined_properties>
                    <Option type="Map">
                      <Option name="name" value="" type="QString"/>
                      <Option name="properties"/>
                      <Option name="type" value="collection" type="QString"/>
                    </Option>
                  </data_defined_properties>
                </layer>
              </symbol>
            </background>
            <shadow shadowOffsetMapUnitScale="3x:0,0,0,0,0,0" shadowRadiusUnit="MM" shadowOffsetGlobal="1" shadowRadius="1.5" shadowScale="100" shadowDraw="0" shadowColor="0,0,0,255" shadowOpacity="0.7" shadowUnder="0" shadowOffsetDist="1" shadowRadiusMapUnitScale="3x:0,0,0,0,0,0" shadowOffsetAngle="135" shadowBlendMode="6" shadowOffsetUnit="MM" shadowRadiusAlphaOnly="0"/>
            <dd_properties>
              <Option type="Map">
                <Option name="name" value="" type="QString"/>
                <Option name="properties"/>
                <Option name="type" value="collection" type="QString"/>
              </Option>
            </dd_properties>
            <substitutions/>
          </text-style>
          <text-format reverseDirectionSymbol="0" useMaxLineLengthForAutoWrap="1" leftDirectionSymbol="&lt;" decimals="3" addDirectionSymbol="0" autoWrapLength="0" wrapChar="" rightDirectionSymbol=">" plussign="0" multilineAlign="3" formatNumbers="0" placeDirectionSymbol="0"/>
          <placement geometryGenerator="" lineAnchorType="0" priority="5" centroidInside="0" fitInPolygonOnly="0" maxCurvedCharAngleIn="25" preserveRotation="1" centroidWhole="0" geometryGeneratorEnabled="0" yOffset="0" labelOffsetMapUnitScale="3x:0,0,0,0,0,0" maxCurvedCharAngleOut="-25" repeatDistanceUnits="MM" distMapUnitScale="3x:0,0,0,0,0,0" quadOffset="4" distUnits="MM" offsetType="0" placement="0" xOffset="0" layerType="PointGeometry" lineAnchorPercent="0.5" overrunDistanceMapUnitScale="3x:0,0,0,0,0,0" dist="0" placementFlags="10" predefinedPositionOrder="TR,TL,BR,BL,R,L,TSR,BSR" repeatDistanceMapUnitScale="3x:0,0,0,0,0,0" polygonPlacementFlags="2" rotationAngle="0" overrunDistance="0" geometryGeneratorType="PointGeometry" offsetUnits="MM" overrunDistanceUnit="MM" repeatDistance="0"/>
          <rendering scaleVisibility="0" displayAll="0" labelPerPart="0" obstacleFactor="1" minFeatureSize="0" fontMinPixelSize="3" obstacle="1" drawLabels="1" scaleMin="0" fontLimitPixelSize="0" zIndex="0" limitNumLabels="0" scaleMax="0" upsidedownLabels="0" maxNumLabels="2000" mergeLines="0" obstacleType="1" fontMaxPixelSize="10000"/>
          <dd_properties>
            <Option type="Map">
              <Option name="name" value="" type="QString"/>
              <Option name="properties"/>
              <Option name="type" value="collection" type="QString"/>
            </Option>
          </dd_properties>
          <callout type="simple">
            <Option type="Map">
              <Option name="anchorPoint" value="pole_of_inaccessibility" type="QString"/>
              <Option name="ddProperties" type="Map">
                <Option name="name" value="" type="QString"/>
                <Option name="properties"/>
                <Option name="type" value="collection" type="QString"/>
              </Option>
              <Option name="drawToAllParts" value="false" type="bool"/>
              <Option name="enabled" value="0" type="QString"/>
              <Option name="labelAnchorPoint" value="point_on_exterior" type="QString"/>
              <Option name="lineSymbol" value="&lt;symbol name=&quot;symbol&quot; force_rhr=&quot;0&quot; type=&quot;line&quot; alpha=&quot;1&quot; clip_to_extent=&quot;1&quot;>&lt;layer pass=&quot;0&quot; class=&quot;SimpleLine&quot; enabled=&quot;1&quot; locked=&quot;0&quot;>&lt;prop v=&quot;0&quot; k=&quot;align_dash_pattern&quot;/>&lt;prop v=&quot;square&quot; k=&quot;capstyle&quot;/>&lt;prop v=&quot;5;2&quot; k=&quot;customdash&quot;/>&lt;prop v=&quot;3x:0,0,0,0,0,0&quot; k=&quot;customdash_map_unit_scale&quot;/>&lt;prop v=&quot;MM&quot; k=&quot;customdash_unit&quot;/>&lt;prop v=&quot;0&quot; k=&quot;dash_pattern_offset&quot;/>&lt;prop v=&quot;3x:0,0,0,0,0,0&quot; k=&quot;dash_pattern_offset_map_unit_scale&quot;/>&lt;prop v=&quot;MM&quot; k=&quot;dash_pattern_offset_unit&quot;/>&lt;prop v=&quot;0&quot; k=&quot;draw_inside_polygon&quot;/>&lt;prop v=&quot;bevel&quot; k=&quot;joinstyle&quot;/>&lt;prop v=&quot;60,60,60,255&quot; k=&quot;line_color&quot;/>&lt;prop v=&quot;solid&quot; k=&quot;line_style&quot;/>&lt;prop v=&quot;0.3&quot; k=&quot;line_width&quot;/>&lt;prop v=&quot;MM&quot; k=&quot;line_width_unit&quot;/>&lt;prop v=&quot;0&quot; k=&quot;offset&quot;/>&lt;prop v=&quot;3x:0,0,0,0,0,0&quot; k=&quot;offset_map_unit_scale&quot;/>&lt;prop v=&quot;MM&quot; k=&quot;offset_unit&quot;/>&lt;prop v=&quot;0&quot; k=&quot;ring_filter&quot;/>&lt;prop v=&quot;0&quot; k=&quot;tweak_dash_pattern_on_corners&quot;/>&lt;prop v=&quot;0&quot; k=&quot;use_custom_dash&quot;/>&lt;prop v=&quot;3x:0,0,0,0,0,0&quot; k=&quot;width_map_unit_scale&quot;/>&lt;data_defined_properties>&lt;Option type=&quot;Map&quot;>&lt;Option name=&quot;name&quot; value=&quot;&quot; type=&quot;QString&quot;/>&lt;Option name=&quot;properties&quot;/>&lt;Option name=&quot;type&quot; value=&quot;collection&quot; type=&quot;QString&quot;/>&lt;/Option>&lt;/data_defined_properties>&lt;/layer>&lt;/symbol>" type="QString"/>
              <Option name="minLength" value="0" type="double"/>
              <Option name="minLengthMapUnitScale" value="3x:0,0,0,0,0,0" type="QString"/>
              <Option name="minLengthUnit" value="MM" type="QString"/>
              <Option name="offsetFromAnchor" value="0" type="double"/>
              <Option name="offsetFromAnchorMapUnitScale" value="3x:0,0,0,0,0,0" type="QString"/>
              <Option name="offsetFromAnchorUnit" value="MM" type="QString"/>
              <Option name="offsetFromLabel" value="0" type="double"/>
              <Option name="offsetFromLabelMapUnitScale" value="3x:0,0,0,0,0,0" type="QString"/>
              <Option name="offsetFromLabelUnit" value="MM" type="QString"/>
            </Option>
          </callout>
        </settings>
      </labeling>
      <customproperties/>
      <blendMode>0</blendMode>
      <featureBlendMode>0</featureBlendMode>
      <layerOpacity>1</layerOpacity>
      <geometryOptions geometryPrecision="0" removeDuplicateNodes="0">
        <activeChecks type="StringList">
          <Option value="" type="QString"/>
        </activeChecks>
        <checkConfiguration/>
      </geometryOptions>
      <legend type="default-vector"/>
      <referencedLayers/>
      <fieldConfiguration>
        <field name="study_id" configurationFlags="None">
          <editWidget type="">
            <config>
              <Option/>
            </config>
          </editWidget>
        </field>
        <field name="HF_id" configurationFlags="None">
          <editWidget type="">
            <config>
              <Option/>
            </config>
          </editWidget>
        </field>
        <field name="ancgps_latitude" configurationFlags="None">
          <editWidget type="">
            <config>
              <Option/>
            </config>
          </editWidget>
        </field>
        <field name="ancgps_longitude" configurationFlags="None">
          <editWidget type="">
            <config>
              <Option/>
            </config>
          </editWidget>
        </field>
      </fieldConfiguration>
      <aliases>
        <alias field="study_id" index="0" name=""/>
        <alias field="HF_id" index="1" name=""/>
        <alias field="ancgps_latitude" index="2" name=""/>
        <alias field="ancgps_longitude" index="3" name=""/>
      </aliases>
      <defaults>
        <default applyOnUpdate="0" field="study_id" expression=""/>
        <default applyOnUpdate="0" field="HF_id" expression=""/>
        <default applyOnUpdate="0" field="ancgps_latitude" expression=""/>
        <default applyOnUpdate="0" field="ancgps_longitude" expression=""/>
      </defaults>
      <constraints>
        <constraint field="study_id" unique_strength="0" exp_strength="0" constraints="0" notnull_strength="0"/>
        <constraint field="HF_id" unique_strength="0" exp_strength="0" constraints="0" notnull_strength="0"/>
        <constraint field="ancgps_latitude" unique_strength="0" exp_strength="0" constraints="0" notnull_strength="0"/>
        <constraint field="ancgps_longitude" unique_strength="0" exp_strength="0" constraints="0" notnull_strength="0"/>
      </constraints>
      <constraintExpressions>
        <constraint field="study_id" exp="" desc=""/>
        <constraint field="HF_id" exp="" desc=""/>
        <constraint field="ancgps_latitude" exp="" desc=""/>
        <constraint field="ancgps_longitude" exp="" desc=""/>
      </constraintExpressions>
      <expressionfields/>
      <attributeactions>
        <defaultAction value="{00000000-0000-0000-0000-000000000000}" key="Canvas"/>
      </attributeactions>
      <attributetableconfig actionWidgetStyle="dropDown" sortExpression="" sortOrder="0">
        <columns/>
      </attributetableconfig>
      <conditionalstyles>
        <rowstyles/>
        <fieldstyles/>
      </conditionalstyles>
      <storedexpressions/>
      <editform tolerant="1"></editform>
      <editforminit/>
      <editforminitcodesource>0</editforminitcodesource>
      <editforminitfilepath></editforminitfilepath>
      <editforminitcode><![CDATA[]]></editforminitcode>
      <featformsuppress>0</featformsuppress>
      <editorlayout>generatedlayout</editorlayout>
      <editable/>
      <labelOnTop/>
      <dataDefinedFieldProperties/>
      <widgets/>
      <previewExpression></previewExpression>
      <mapTip></mapTip>
    </maplayer>
    <maplayer simplifyAlgorithm="0" autoRefreshEnabled="0" hasScaleBasedVisibilityFlag="0" geometry="Point" styleCategories="AllStyleCategories" wkbType="Point" refreshOnNotifyMessage="" autoRefreshTime="0" readOnly="0" minScale="100000000" labelsEnabled="0" simplifyLocal="1" maxScale="0" simplifyDrawingTol="1" simplifyDrawingHints="1" simplifyMaxScale="1" type="vector" refreshOnNotifyEnabled="0">
      <extent>
        <xmin>32.25936200000000298</xmin>
        <ymin>-0.33368799999999998</ymin>
        <xmax>32.61102699999999999</xmax>
        <ymax>-0.16847899999999999</ymax>
      </extent>
      <id>HH_GPS_completes_only_03FEB2021_5c2ccb72_3e6a_499e_884d_4024b54c1c17</id>
      <datasource>file:./HH_GPS_completes_only_03FEB2021.csv?type=csv&amp;skipEmptyFields=Yes&amp;maxFields=10000&amp;detectTypes=yes&amp;xField=HHgpsLongitude&amp;yField=HHgpsLatitude&amp;crs=EPSG:4326&amp;spatialIndex=no&amp;subsetIndex=no&amp;watchFile=no</datasource>
      <keywordList>
        <value></value>
      </keywordList>
      <layername>HH_GPS_completes_only_03FEB2021</layername>
      <srs>
        <spatialrefsys>
          <wkt>GEOGCRS["WGS 84",DATUM["World Geodetic System 1984",ELLIPSOID["WGS 84",6378137,298.257223563,LENGTHUNIT["metre",1]]],PRIMEM["Greenwich",0,ANGLEUNIT["degree",0.0174532925199433]],CS[ellipsoidal,2],AXIS["geodetic latitude (Lat)",north,ORDER[1],ANGLEUNIT["degree",0.0174532925199433]],AXIS["geodetic longitude (Lon)",east,ORDER[2],ANGLEUNIT["degree",0.0174532925199433]],USAGE[SCOPE["unknown"],AREA["World"],BBOX[-90,-180,90,180]],ID["EPSG",4326]]</wkt>
          <proj4>+proj=longlat +datum=WGS84 +no_defs</proj4>
          <srsid>3452</srsid>
          <srid>4326</srid>
          <authid>EPSG:4326</authid>
          <description>WGS 84</description>
          <projectionacronym>longlat</projectionacronym>
          <ellipsoidacronym>EPSG:7030</ellipsoidacronym>
          <geographicflag>true</geographicflag>
        </spatialrefsys>
      </srs>
      <resourceMetadata>
        <identifier></identifier>
        <parentidentifier></parentidentifier>
        <language></language>
        <type></type>
        <title></title>
        <abstract></abstract>
        <links/>
        <fees></fees>
        <encoding></encoding>
        <crs>
          <spatialrefsys>
            <wkt></wkt>
            <proj4></proj4>
            <srsid>0</srsid>
            <srid>0</srid>
            <authid></authid>
            <description></description>
            <projectionacronym></projectionacronym>
            <ellipsoidacronym></ellipsoidacronym>
            <geographicflag>true</geographicflag>
          </spatialrefsys>
        </crs>
        <extent/>
      </resourceMetadata>
      <provider encoding="">delimitedtext</provider>
      <vectorjoins/>
      <layerDependencies/>
      <dataDependencies/>
      <expressionfields/>
      <map-layer-style-manager current="default">
        <map-layer-style name="default"/>
      </map-layer-style-manager>
      <auxiliaryLayer/>
      <renderer-3d type="vector" layer="HH_GPS_completes_only_03FEB2021_5c2ccb72_3e6a_499e_884d_4024b54c1c17">
        <vector-layer-3d-tiling zoom-levels-count="3" show-bounding-boxes="0"/>
        <symbol shape="cube" material_type="phong" type="point">
          <data alt-clamping="relative"/>
          <material diffuse="179,179,179,255" shininess="0" specular="255,255,255,255" ambient="25,25,25,255"/>
          <shape-properties>
            <Option type="Map">
              <Option name="model" value="" type="QString"/>
              <Option name="size" value="10" type="double"/>
            </Option>
          </shape-properties>
          <transform matrix="1 0 0 0 0 1 0 0 0 0 1 0 0 0 0 1"/>
          <symbol name="symbol" force_rhr="0" type="marker" alpha="1" clip_to_extent="1">
            <layer pass="0" class="SimpleMarker" enabled="1" locked="0">
              <prop v="0" k="angle"/>
              <prop v="231,113,72,255" k="color"/>
              <prop v="1" k="horizontal_anchor_point"/>
              <prop v="bevel" k="joinstyle"/>
              <prop v="circle" k="name"/>
              <prop v="0,0" k="offset"/>
              <prop v="3x:0,0,0,0,0,0" k="offset_map_unit_scale"/>
              <prop v="MM" k="offset_unit"/>
              <prop v="35,35,35,255" k="outline_color"/>
              <prop v="solid" k="outline_style"/>
              <prop v="0" k="outline_width"/>
              <prop v="3x:0,0,0,0,0,0" k="outline_width_map_unit_scale"/>
              <prop v="MM" k="outline_width_unit"/>
              <prop v="diameter" k="scale_method"/>
              <prop v="2" k="size"/>
              <prop v="3x:0,0,0,0,0,0" k="size_map_unit_scale"/>
              <prop v="MM" k="size_unit"/>
              <prop v="1" k="vertical_anchor_point"/>
              <data_defined_properties>
                <Option type="Map">
                  <Option name="name" value="" type="QString"/>
                  <Option name="properties"/>
                  <Option name="type" value="collection" type="QString"/>
                </Option>
              </data_defined_properties>
            </layer>
          </symbol>
        </symbol>
      </renderer-3d>
      <flags>
        <Identifiable>1</Identifiable>
        <Removable>1</Removable>
        <Searchable>1</Searchable>
      </flags>
      <temporal mode="0" durationField="" fixedDuration="0" startExpression="" endField="" endExpression="" enabled="0" startField="" durationUnit="min" accumulate="0">
        <fixedRange>
          <start></start>
          <end></end>
        </fixedRange>
      </temporal>
      <renderer-v2 symbollevels="0" forceraster="0" enableorderby="0" type="singleSymbol">
        <symbols>
          <symbol name="0" force_rhr="0" type="marker" alpha="1" clip_to_extent="1">
            <layer pass="0" class="SimpleMarker" enabled="1" locked="0">
              <prop v="0" k="angle"/>
              <prop v="219,30,204,255" k="color"/>
              <prop v="1" k="horizontal_anchor_point"/>
              <prop v="bevel" k="joinstyle"/>
              <prop v="triangle" k="name"/>
              <prop v="0,0" k="offset"/>
              <prop v="3x:0,0,0,0,0,0" k="offset_map_unit_scale"/>
              <prop v="MM" k="offset_unit"/>
              <prop v="128,17,25,255" k="outline_color"/>
              <prop v="solid" k="outline_style"/>
              <prop v="0.4" k="outline_width"/>
              <prop v="3x:0,0,0,0,0,0" k="outline_width_map_unit_scale"/>
              <prop v="MM" k="outline_width_unit"/>
              <prop v="diameter" k="scale_method"/>
              <prop v="2.6" k="size"/>
              <prop v="3x:0,0,0,0,0,0" k="size_map_unit_scale"/>
              <prop v="MM" k="size_unit"/>
              <prop v="1" k="vertical_anchor_point"/>
              <data_defined_properties>
                <Option type="Map">
                  <Option name="name" value="" type="QString"/>
                  <Option name="properties"/>
                  <Option name="type" value="collection" type="QString"/>
                </Option>
              </data_defined_properties>
            </layer>
          </symbol>
        </symbols>
        <rotation/>
        <sizescale/>
      </renderer-v2>
      <customproperties/>
      <blendMode>0</blendMode>
      <featureBlendMode>0</featureBlendMode>
      <layerOpacity>1</layerOpacity>
      <geometryOptions geometryPrecision="0" removeDuplicateNodes="0">
        <activeChecks type="StringList">
          <Option value="" type="QString"/>
        </activeChecks>
        <checkConfiguration/>
      </geometryOptions>
      <legend type="default-vector"/>
      <referencedLayers/>
      <fieldConfiguration>
        <field name="study_id" configurationFlags="None">
          <editWidget type="">
            <config>
              <Option/>
            </config>
          </editWidget>
        </field>
        <field name="HHgpsLatitude" configurationFlags="None">
          <editWidget type="">
            <config>
              <Option/>
            </config>
          </editWidget>
        </field>
        <field name="HHgpsLongitude" configurationFlags="None">
          <editWidget type="">
            <config>
              <Option/>
            </config>
          </editWidget>
        </field>
        <field name="HHgpsAltitude" configurationFlags="None">
          <editWidget type="">
            <config>
              <Option/>
            </config>
          </editWidget>
        </field>
      </fieldConfiguration>
      <aliases>
        <alias field="study_id" index="0" name=""/>
        <alias field="HHgpsLatitude" index="1" name=""/>
        <alias field="HHgpsLongitude" index="2" name=""/>
        <alias field="HHgpsAltitude" index="3" name=""/>
      </aliases>
      <defaults>
        <default applyOnUpdate="0" field="study_id" expression=""/>
        <default applyOnUpdate="0" field="HHgpsLatitude" expression=""/>
        <default applyOnUpdate="0" field="HHgpsLongitude" expression=""/>
        <default applyOnUpdate="0" field="HHgpsAltitude" expression=""/>
      </defaults>
      <constraints>
        <constraint field="study_id" unique_strength="0" exp_strength="0" constraints="0" notnull_strength="0"/>
        <constraint field="HHgpsLatitude" unique_strength="0" exp_strength="0" constraints="0" notnull_strength="0"/>
        <constraint field="HHgpsLongitude" unique_strength="0" exp_strength="0" constraints="0" notnull_strength="0"/>
        <constraint field="HHgpsAltitude" unique_strength="0" exp_strength="0" constraints="0" notnull_strength="0"/>
      </constraints>
      <constraintExpressions>
        <constraint field="study_id" exp="" desc=""/>
        <constraint field="HHgpsLatitude" exp="" desc=""/>
        <constraint field="HHgpsLongitude" exp="" desc=""/>
        <constraint field="HHgpsAltitude" exp="" desc=""/>
      </constraintExpressions>
      <expressionfields/>
      <attributeactions>
        <defaultAction value="{00000000-0000-0000-0000-000000000000}" key="Canvas"/>
      </attributeactions>
      <attributetableconfig actionWidgetStyle="dropDown" sortExpression="" sortOrder="0">
        <columns/>
      </attributetableconfig>
      <conditionalstyles>
        <rowstyles/>
        <fieldstyles/>
      </conditionalstyles>
      <storedexpressions/>
      <editform tolerant="1"></editform>
      <editforminit/>
      <editforminitcodesource>0</editforminitcodesource>
      <editforminitfilepath></editforminitfilepath>
      <editforminitcode><![CDATA[]]></editforminitcode>
      <featformsuppress>0</featformsuppress>
      <editorlayout>generatedlayout</editorlayout>
      <editable/>
      <labelOnTop/>
      <dataDefinedFieldProperties/>
      <widgets/>
      <previewExpression></previewExpression>
      <mapTip></mapTip>
    </maplayer>
    <maplayer styleCategories="AllStyleCategories" autoRefreshTime="0" refreshOnNotifyMessage="" autoRefreshEnabled="0" refreshOnNotifyEnabled="0" hasScaleBasedVisibilityFlag="0" type="raster" minScale="1e+08" maxScale="0">
      <extent>
        <xmin>-20037508.34278924390673637</xmin>
        <ymin>-20037508.34278925508260727</ymin>
        <xmax>20037508.34278924390673637</xmax>
        <ymax>20037508.34278924390673637</ymax>
      </extent>
      <id>OpenStreetMap_41ab0c31_df4d_4ea5_88a3_5f43a803fc64</id>
      <datasource>crs=EPSG:3857&amp;format&amp;type=xyz&amp;url=http://tile.openstreetmap.org/%7Bz%7D/%7Bx%7D/%7By%7D.png</datasource>
      <keywordList>
        <value></value>
      </keywordList>
      <layername>OpenStreetMap</layername>
      <srs>
        <spatialrefsys>
          <wkt>PROJCRS["WGS 84 / Pseudo-Mercator",BASEGEOGCRS["WGS 84",DATUM["World Geodetic System 1984",ELLIPSOID["WGS 84",6378137,298.257223563,LENGTHUNIT["metre",1]]],PRIMEM["Greenwich",0,ANGLEUNIT["degree",0.0174532925199433]],ID["EPSG",4326]],CONVERSION["Popular Visualisation Pseudo-Mercator",METHOD["Popular Visualisation Pseudo Mercator",ID["EPSG",1024]],PARAMETER["Latitude of natural origin",0,ANGLEUNIT["degree",0.0174532925199433],ID["EPSG",8801]],PARAMETER["Longitude of natural origin",0,ANGLEUNIT["degree",0.0174532925199433],ID["EPSG",8802]],PARAMETER["False easting",0,LENGTHUNIT["metre",1],ID["EPSG",8806]],PARAMETER["False northing",0,LENGTHUNIT["metre",1],ID["EPSG",8807]]],CS[Cartesian,2],AXIS["easting (X)",east,ORDER[1],LENGTHUNIT["metre",1]],AXIS["northing (Y)",north,ORDER[2],LENGTHUNIT["metre",1]],USAGE[SCOPE["unknown"],AREA["World - 85°S to 85°N"],BBOX[-85.06,-180,85.06,180]],ID["EPSG",3857]]</wkt>
          <proj4>+proj=merc +a=6378137 +b=6378137 +lat_ts=0 +lon_0=0 +x_0=0 +y_0=0 +k=1 +units=m +nadgrids=@null +wktext +no_defs</proj4>
          <srsid>3857</srsid>
          <srid>3857</srid>
          <authid>EPSG:3857</authid>
          <description>WGS 84 / Pseudo-Mercator</description>
          <projectionacronym>merc</projectionacronym>
          <ellipsoidacronym>EPSG:7030</ellipsoidacronym>
          <geographicflag>false</geographicflag>
        </spatialrefsys>
      </srs>
      <resourceMetadata>
        <identifier></identifier>
        <parentidentifier></parentidentifier>
        <language></language>
        <type></type>
        <title></title>
        <abstract></abstract>
        <links/>
        <fees></fees>
        <encoding></encoding>
        <crs>
          <spatialrefsys>
            <wkt></wkt>
            <proj4></proj4>
            <srsid>0</srsid>
            <srid>0</srid>
            <authid></authid>
            <description></description>
            <projectionacronym></projectionacronym>
            <ellipsoidacronym></ellipsoidacronym>
            <geographicflag>true</geographicflag>
          </spatialrefsys>
        </crs>
        <extent/>
      </resourceMetadata>
      <provider>wms</provider>
      <noData>
        <noDataList bandNo="1" useSrcNoData="0"/>
      </noData>
      <map-layer-style-manager current="default">
        <map-layer-style name="default"/>
      </map-layer-style-manager>
      <flags>
        <Identifiable>1</Identifiable>
        <Removable>1</Removable>
        <Searchable>1</Searchable>
      </flags>
      <temporal mode="0" enabled="0" fetchMode="0">
        <fixedRange>
          <start></start>
          <end></end>
        </fixedRange>
      </temporal>
      <customproperties>
        <property value="Undefined" key="identify/format"/>
        <property value="OpenStreetMap" key="ol_layer_type"/>
      </customproperties>
      <pipe>
        <provider>
          <resampling maxOversampling="2" zoomedInResamplingMethod="nearestNeighbour" enabled="false" zoomedOutResamplingMethod="nearestNeighbour"/>
        </provider>
        <rasterrenderer opacity="1" nodataColor="" band="1" alphaBand="-1" type="singlebandcolordata">
          <rasterTransparency/>
          <minMaxOrigin>
            <limits>None</limits>
            <extent>WholeRaster</extent>
            <statAccuracy>Estimated</statAccuracy>
            <cumulativeCutLower>0.02</cumulativeCutLower>
            <cumulativeCutUpper>0.98</cumulativeCutUpper>
            <stdDevFactor>2</stdDevFactor>
          </minMaxOrigin>
        </rasterrenderer>
        <brightnesscontrast contrast="0" gamma="1" brightness="0"/>
        <huesaturation colorizeRed="255" colorizeOn="0" colorizeStrength="100" colorizeBlue="128" grayscaleMode="0" colorizeGreen="128" saturation="0"/>
        <rasterresampler maxOversampling="2"/>
        <resamplingStage>resamplingFilter</resamplingStage>
      </pipe>
      <blendMode>0</blendMode>
    </maplayer>
  </projectlayers>
  <layerorder>
    <layer id="OpenStreetMap_41ab0c31_df4d_4ea5_88a3_5f43a803fc64"/>
    <layer id="HH_GPS_completes_only_03FEB2021_5c2ccb72_3e6a_499e_884d_4024b54c1c17"/>
    <layer id="ANC_GPS_completes_only_03FEB2021_b2f3af47_6722_449b_aa82_b7e6a57345b0"/>
  </layerorder>
  <properties>
    <Digitizing>
      <AvoidIntersectionsMode type="int">0</AvoidIntersectionsMode>
    </Digitizing>
    <Gui>
      <CanvasColorBluePart type="int">255</CanvasColorBluePart>
      <CanvasColorGreenPart type="int">255</CanvasColorGreenPart>
      <CanvasColorRedPart type="int">255</CanvasColorRedPart>
      <SelectionColorAlphaPart type="int">255</SelectionColorAlphaPart>
      <SelectionColorBluePart type="int">0</SelectionColorBluePart>
      <SelectionColorGreenPart type="int">255</SelectionColorGreenPart>
      <SelectionColorRedPart type="int">255</SelectionColorRedPart>
    </Gui>
    <Legend>
      <filterByMap type="bool">false</filterByMap>
    </Legend>
    <Measure>
      <Ellipsoid type="QString">EPSG:7030</Ellipsoid>
    </Measure>
    <Measurement>
      <AreaUnits type="QString">km2</AreaUnits>
      <DistanceUnits type="QString">km</DistanceUnits>
    </Measurement>
    <PAL>
      <CandidatesLinePerCM type="double">5</CandidatesLinePerCM>
      <CandidatesPolygonPerCM type="double">2.5</CandidatesPolygonPerCM>
      <DrawRectOnly type="bool">false</DrawRectOnly>
      <DrawUnplaced type="bool">false</DrawUnplaced>
      <PlacementEngineVersion type="int">1</PlacementEngineVersion>
      <SearchMethod type="int">0</SearchMethod>
      <ShowingAllLabels type="bool">false</ShowingAllLabels>
      <ShowingCandidates type="bool">false</ShowingCandidates>
      <ShowingPartialsLabels type="bool">true</ShowingPartialsLabels>
      <TextFormat type="int">0</TextFormat>
      <UnplacedColor type="QString">255,0,0,255</UnplacedColor>
    </PAL>
    <Paths>
      <Absolute type="bool">false</Absolute>
    </Paths>
    <PositionPrecision>
      <Automatic type="bool">true</Automatic>
      <DecimalPlaces type="int">2</DecimalPlaces>
    </PositionPrecision>
    <SpatialRefSys>
      <ProjectionsEnabled type="int">1</ProjectionsEnabled>
    </SpatialRefSys>
    <dxf>
      <lastDxfCrs type="QString">3857</lastDxfCrs>
      <lastDxfEncoding type="QString">CP1252</lastDxfEncoding>
      <lastDxfLayerTitleAsName type="bool">false</lastDxfLayerTitleAsName>
      <lastDxfMapRectangle type="bool">false</lastDxfMapRectangle>
      <lastDxfSymbologyMode type="int">2</lastDxfSymbologyMode>
      <lastDxfUseMText type="bool">true</lastDxfUseMText>
      <lastSymbologyExportScale type="double">1e-06</lastSymbologyExportScale>
      <lastVisibilityPreset type="QString"></lastVisibilityPreset>
    </dxf>
  </properties>
  <dataDefinedServerProperties>
    <Option type="Map">
      <Option name="name" value="" type="QString"/>
      <Option name="properties"/>
      <Option name="type" value="collection" type="QString"/>
    </Option>
  </dataDefinedServerProperties>
  <visibility-presets/>
  <transformContext/>
  <projectMetadata>
    <identifier></identifier>
    <parentidentifier></parentidentifier>
    <language></language>
    <type></type>
    <title></title>
    <abstract></abstract>
    <links/>
    <author>Ali Ssetaala</author>
    <creation>2021-02-04T09:20:33</creation>
  </projectMetadata>
  <Annotations/>
  <Layouts/>
  <Bookmarks/>
  <ProjectViewSettings UseProjectScales="0">
    <Scales/>
    <DefaultViewExtent ymax="206394.00786978245014325" xmax="3905421.64129916997626424" xmin="3012328.1114757084287703" ymin="-122346.3633791038300842">
      <spatialrefsys>
        <wkt>PROJCRS["WGS 84 / Pseudo-Mercator",BASEGEOGCRS["WGS 84",DATUM["World Geodetic System 1984",ELLIPSOID["WGS 84",6378137,298.257223563,LENGTHUNIT["metre",1]]],PRIMEM["Greenwich",0,ANGLEUNIT["degree",0.0174532925199433]],ID["EPSG",4326]],CONVERSION["Popular Visualisation Pseudo-Mercator",METHOD["Popular Visualisation Pseudo Mercator",ID["EPSG",1024]],PARAMETER["Latitude of natural origin",0,ANGLEUNIT["degree",0.0174532925199433],ID["EPSG",8801]],PARAMETER["Longitude of natural origin",0,ANGLEUNIT["degree",0.0174532925199433],ID["EPSG",8802]],PARAMETER["False easting",0,LENGTHUNIT["metre",1],ID["EPSG",8806]],PARAMETER["False northing",0,LENGTHUNIT["metre",1],ID["EPSG",8807]]],CS[Cartesian,2],AXIS["easting (X)",east,ORDER[1],LENGTHUNIT["metre",1]],AXIS["northing (Y)",north,ORDER[2],LENGTHUNIT["metre",1]],USAGE[SCOPE["unknown"],AREA["World - 85°S to 85°N"],BBOX[-85.06,-180,85.06,180]],ID["EPSG",3857]]</wkt>
        <proj4>+proj=merc +a=6378137 +b=6378137 +lat_ts=0 +lon_0=0 +x_0=0 +y_0=0 +k=1 +units=m +nadgrids=@null +wktext +no_defs</proj4>
        <srsid>3857</srsid>
        <srid>3857</srid>
        <authid>EPSG:3857</authid>
        <description>WGS 84 / Pseudo-Mercator</description>
        <projectionacronym>merc</projectionacronym>
        <ellipsoidacronym>EPSG:7030</ellipsoidacronym>
        <geographicflag>false</geographicflag>
      </spatialrefsys>
    </DefaultViewExtent>
  </ProjectViewSettings>
  <ProjectTimeSettings frameRate="1" timeStepUnit="h" cumulativeTemporalRange="0" timeStep="1"/>
  <ProjectDisplaySettings>
    <BearingFormat id="bearing">
      <Option type="Map">
        <Option name="decimal_separator" value="" type="QChar"/>
        <Option name="decimals" value="6" type="int"/>
        <Option name="direction_format" value="0" type="int"/>
        <Option name="rounding_type" value="0" type="int"/>
        <Option name="show_plus" value="false" type="bool"/>
        <Option name="show_thousand_separator" value="true" type="bool"/>
        <Option name="show_trailing_zeros" value="false" type="bool"/>
        <Option name="thousand_separator" value="" type="QChar"/>
      </Option>
    </BearingFormat>
  </ProjectDisplaySettings>
</qgis>
