# Supplementary material for: Mobility for maternal health among women in hard-to-reach fishing communities on Lake Victoria, Uganda; a community-based cross-sectional survey
Source: BMC Health Serv Res. 2021 Sep 10;21:948. doi: 10.1186/s12913-021-06973-5 (PMC8431852; doi:10.1186/s12913-021-06973-5)
Supplement: Supplementary file 4 — Additional file 4: [file 12913_2021_6973_MOESM4_ESM.csv]

Study_id	hh_ancfdis	ANCHF_id	1	2	3	4	5	6	7	8	9	10	11	12	13	14	15	16	17	18	19	20	21	22	23	24	25	26	27	28	29	30	31	32	33	34	35	36	37	38	39	40	41	42	43	44	45	46	47
01-01-55-076	0.1	1	148.8135035	148.8135035	148.8135035	37792.4175	148.8135035	148.8135035	33180.26276	148.8135035	148.8135035	106927.7363	148.8135035	106129.6091	148.8135035	33180.26276	148.8135035	148.8135035	148.8135035	148.8135035	148.8135035	148.8135035	148.8135035	33180.26276	122131.6971	148.8135035	148.8135035	148.8135035	148.8135035	148.8135035	148.8135035	148.8135035	148.8135035	62644.81174	30582.21191	30162.54618	30582.21191	30582.21191	30582.21191	33180.26276	30582.21191	33180.26276	30582.21191	30582.21191	30582.21191	30582.21191	30582.21191	30582.21191	62644.81174
01-01-55-077	0	2	18.4882376	18.4882376	18.4882376	37824.41651	18.4882376	18.4882376	33187.39289	18.4882376	18.4882376	106802.0306	18.4882376	106154.3148	18.4882376	33187.39289	18.4882376	18.4882376	18.4882376	18.4882376	18.4882376	18.4882376	18.4882376	33187.39289	122254.9223	18.4882376	18.4882376	18.4882376	18.4882376	18.4882376	18.4882376	18.4882376	18.4882376	62695.42105	30463.31214	30043.37712	30463.31214	30463.31214	30463.31214	33187.39289	30463.31214	33187.39289	30463.31214	30463.31214	30463.31214	30463.31214	30463.31214	30463.31214	62695.42105
01-01-55-082	0.1	3	104.7173799	104.7173799	104.7173799	37816.52318	104.7173799	104.7173799	33196.93032	104.7173799	104.7173799	106894.2763	104.7173799	106151.6186	104.7173799	33196.93032	104.7173799	104.7173799	104.7173799	104.7173799	104.7173799	104.7173799	104.7173799	33196.93032	122176.884	104.7173799	104.7173799	104.7173799	104.7173799	104.7173799	104.7173799	104.7173799	104.7173799	62674.16325	30552.25072	30132.45218	30552.25072	30552.25072	30552.25072	33196.93032	30552.25072	33196.93032	30552.25072	30552.25072	30552.25072	30552.25072	30552.25072	30552.25072	62674.16325
01-01-55-083	37.7	4	191.2997741	191.2997741	191.2997741	37714.56916	191.2997741	191.2997741	33104.1823	191.2997741	191.2997741	106915.4128	191.2997741	106052.0061	191.2997741	33104.1823	191.2997741	191.2997741	191.2997741	191.2997741	191.2997741	191.2997741	191.2997741	33104.1823	122079.6345	191.2997741	191.2997741	191.2997741	191.2997741	191.2997741	191.2997741	191.2997741	191.2997741	62567.3844	30561.86342	30142.49006	30561.86342	30561.86342	30561.86342	33104.1823	30561.86342	33104.1823	30561.86342	30561.86342	30561.86342	30561.86342	30561.86342	30561.86342	62567.3844
01-01-55-087	0.1	5	88.8142943	88.8142943	88.8142943	37828.05523	88.8142943	88.8142943	33205.754	88.8142943	88.8142943	106882.8438	88.8142943	106162.3897	88.8142943	33205.754	88.8142943	88.8142943	88.8142943	88.8142943	88.8142943	88.8142943	88.8142943	33205.754	122194.9303	88.8142943	88.8142943	88.8142943	88.8142943	88.8142943	88.8142943	88.8142943	88.8142943	62687.54032	30542.37965	30122.52297	30542.37965	30542.37965	30542.37965	33205.754	30542.37965	33205.754	30542.37965	30542.37965	30542.37965	30542.37965	30542.37965	30542.37965	62687.54032
01-01-55-088	0.1	6	105.7573565	105.7573565	105.7573565	37854.86181	105.7573565	105.7573565	33235.23156	105.7573565	105.7573565	106904.8246	105.7573565	106190.0787	105.7573565	33235.23156	105.7573565	105.7573565	105.7573565	105.7573565	105.7573565	105.7573565	105.7573565	33235.23156	122199.0665	105.7573565	105.7573565	105.7573565	105.7573565	105.7573565	105.7573565	105.7573565	105.7573565	62711.65122	30566.71021	30146.77437	30566.71021	30566.71021	30566.71021	33235.23156	30566.71021	33235.23156	30566.71021	30566.71021	30566.71021	30566.71021	30566.71021	30566.71021	62711.65122
01-01-55-089	33.2	7	152.056712	152.056712	152.056712	37781.76443	152.056712	152.056712	33169.66657	152.056712	152.056712	106925.0496	152.056712	106118.9358	152.056712	33169.66657	152.056712	152.056712	152.056712	152.056712	152.056712	152.056712	152.056712	33169.66657	122125.3485	152.056712	152.056712	152.056712	152.056712	152.056712	152.056712	152.056712	152.056712	62634.36026	30578.44557	30158.81853	30578.44557	30578.44557	30578.44557	33169.66657	30578.44557	33169.66657	30578.44557	30578.44557	30578.44557	30578.44557	30578.44557	30578.44557	62634.36026
01-01-55-090	0.1	8	87.54022992	87.54022992	87.54022992	37836.24765	87.54022992	87.54022992	33213.74115	87.54022992	87.54022992	106884.0259	87.54022992	106170.5496	87.54022992	33213.74115	87.54022992	87.54022992	87.54022992	87.54022992	87.54022992	87.54022992	87.54022992	33213.74115	122200.5047	87.54022992	87.54022992	87.54022992	87.54022992	87.54022992	87.54022992	87.54022992	87.54022992	62695.7049	30544.42636	30124.5391	30544.42636	30544.42636	30544.42636	33213.74115	30544.42636	33213.74115	30544.42636	30544.42636	30544.42636	30544.42636	30544.42636	30544.42636	62695.7049
01-01-55-091	0.1	9	85.12578252	85.12578252	85.12578252	37762.25223	85.12578252	85.12578252	33119.6917	85.12578252	85.12578252	106754.7742	85.12578252	106090.2365	85.12578252	33119.6917	85.12578252	85.12578252	85.12578252	85.12578252	85.12578252	85.12578252	85.12578252	33119.6917	122242.4259	85.12578252	85.12578252	85.12578252	85.12578252	85.12578252	85.12578252	85.12578252	85.12578252	62638.95099	30410.50577	29990.76011	30410.50577	30410.50577	30410.50577	33119.6917	30410.50577	33119.6917	30410.50577	30410.50577	30410.50577	30410.50577	30410.50577	30410.50577	62638.95099
01-01-55-092	106.7	10	75.32469144	75.32469144	75.32469144	37791.01328	75.32469144	75.32469144	33143.37724	75.32469144	75.32469144	106735.1954	75.32469144	106117.5309	75.32469144	33143.37724	75.32469144	75.32469144	75.32469144	75.32469144	75.32469144	75.32469144	75.32469144	33143.37724	122280.3917	75.32469144	75.32469144	75.32469144	75.32469144	75.32469144	75.32469144	75.32469144	75.32469144	62670.98138	30394.57586	29974.69513	30394.57586	30394.57586	30394.57586	33143.37724	30394.57586	33143.37724	30394.57586	30394.57586	30394.57586	30394.57586	30394.57586	30394.57586	62670.98138
01-01-55-095	0.1	11	104.6310966	104.6310966	104.6310966	37739.47789	104.6310966	104.6310966	33106.66215	104.6310966	104.6310966	106801.2292	104.6310966	106070.3546	104.6310966	33106.66215	104.6310966	104.6310966	104.6310966	104.6310966	104.6310966	104.6310966	104.6310966	33106.66215	122188.2926	104.6310966	104.6310966	104.6310966	104.6310966	104.6310966	104.6310966	104.6310966	104.6310966	62609.15484	30453.29117	30033.68821	30453.29117	30453.29117	30453.29117	33106.66215	30453.29117	33106.66215	30453.29117	30453.29117	30453.29117	30453.29117	30453.29117	30453.29117	62609.15484
01-01-55-097	106.1	12	98.32740867	98.32740867	98.32740867	37748.39671	98.32740867	98.32740867	33117.05899	98.32740867	98.32740867	106811.7042	98.32740867	106079.7512	98.32740867	33117.05899	98.32740867	98.32740867	98.32740867	98.32740867	98.32740867	98.32740867	98.32740867	33117.05899	122187.2028	98.32740867	98.32740867	98.32740867	98.32740867	98.32740867	98.32740867	98.32740867	98.32740867	62616.72466	30464.45662	30044.83051	30464.45662	30464.45662	30464.45662	33117.05899	30464.45662	33117.05899	30464.45662	30464.45662	30464.45662	30464.45662	30464.45662	30464.45662	62616.72466
01-01-55-099	0.1	13	95.92780298	95.92780298	95.92780298	37753.96779	95.92780298	95.92780298	33123.96808	95.92780298	95.92780298	106820.4928	95.92780298	106085.7449	95.92780298	33123.96808	95.92780298	95.92780298	95.92780298	95.92780298	95.92780298	95.92780298	95.92780298	33123.96808	122184.7748	95.92780298	95.92780298	95.92780298	95.92780298	95.92780298	95.92780298	95.92780298	95.92780298	62621.13095	30473.61851	30053.98054	30473.61851	30473.61851	30473.61851	33123.96808	30473.61851	33123.96808	30473.61851	30473.61851	30473.61851	30473.61851	30473.61851	30473.61851	62621.13095
01-01-55-100	33.2	14	89.91672762	89.91672762	89.91672762	37804.35531	89.91672762	89.91672762	33151.77214	89.91672762	89.91672762	106712.0139	89.91672762	106129.3781	89.91672762	33151.77214	89.91672762	89.91672762	89.91672762	89.91672762	89.91672762	89.91672762	89.91672762	33151.77214	122308.9423	89.91672762	89.91672762	89.91672762	89.91672762	89.91672762	89.91672762	89.91672762	89.91672762	62687.83877	30373.46762	29953.50836	30373.46762	30373.46762	30373.46762	33151.77214	30373.46762	33151.77214	30373.46762	30373.46762	30373.46762	30373.46762	30373.46762	30373.46762	62687.83877
01-01-55-102	0.1	15	132.1064245	132.1064245	132.1064245	37718.30239	132.1064245	132.1064245	33090.40795	132.1064245	132.1064245	106821.9518	132.1064245	106050.5867	132.1064245	33090.40795	132.1064245	132.1064245	132.1064245	132.1064245	132.1064245	132.1064245	132.1064245	33090.40795	122155.4125	132.1064245	132.1064245	132.1064245	132.1064245	132.1064245	132.1064245	132.1064245	132.1064245	62584.64846	30471.20432	30051.70867	30471.20432	30471.20432	30471.20432	33090.40795	30471.20432	33090.40795	30471.20432	30471.20432	30471.20432	30471.20432	30471.20432	30471.20432	62584.64846
01-01-55-103	0.1	16	65.69465977	65.69465977	65.69465977	37794.7578	65.69465977	65.69465977	33165.41233	65.69465977	65.69465977	106835.3937	65.69465977	106126.8743	65.69465977	33165.41233	65.69465977	65.69465977	65.69465977	65.69465977	65.69465977	65.69465977	65.69465977	33165.41233	122205.4807	65.69465977	65.69465977	65.69465977	65.69465977	65.69465977	65.69465977	65.69465977	65.69465977	62660.48162	30492.55203	30072.77105	30492.55203	30492.55203	30492.55203	33165.41233	30492.55203	33165.41233	30492.55203	30492.55203	30492.55203	30492.55203	30492.55203	30492.55203	62660.48162
01-01-55-110	2.3	17	2255.007046	2255.007046	2255.007046	38434.07347	2255.007046	2255.007046	34183.06759	2255.007046	2255.007046	109051.8015	2255.007046	106843.1066	2255.007046	34183.06759	2255.007046	2255.007046	2255.007046	2255.007046	2255.007046	2255.007046	2255.007046	34183.06759	120953.7206	2255.007046	2255.007046	2255.007046	2255.007046	2255.007046	2255.007046	2255.007046	2255.007046	62970.68802	32713.71214	32294.18398	32713.71214	32713.71214	32713.71214	34183.06759	32713.71214	34183.06759	32713.71214	32713.71214	32713.71214	32713.71214	32713.71214	32713.71214	62970.68802
01-01-55-112	0.1	18	54.91335502	54.91335502	54.91335502	37788.84134	54.91335502	54.91335502	33153.8865	54.91335502	54.91335502	106803.3613	54.91335502	106119.2436	54.91335502	33153.8865	54.91335502	54.91335502	54.91335502	54.91335502	54.91335502	54.91335502	54.91335502	33153.8865	122225.7109	54.91335502	54.91335502	54.91335502	54.91335502	54.91335502	54.91335502	54.91335502	54.91335502	62659.05109	30460.71658	30040.92211	30460.71658	30460.71658	30460.71658	33153.8865	30460.71658	33153.8865	30460.71658	30460.71658	30460.71658	30460.71658	30460.71658	30460.71658	62659.05109
01-01-55-113	0.1	19	130.6332774	130.6332774	130.6332774	37728.36284	130.6332774	130.6332774	33103.55347	130.6332774	130.6332774	106841.4243	130.6332774	106061.6047	130.6332774	33103.55347	130.6332774	130.6332774	130.6332774	130.6332774	130.6332774	130.6332774	130.6332774	33103.55347	122148.2152	130.6332774	130.6332774	130.6332774	130.6332774	130.6332774	130.6332774	130.6332774	130.6332774	62592.08399	30491.25337	30071.74032	30491.25337	30491.25337	30491.25337	33103.55347	30491.25337	33103.55347	30491.25337	30491.25337	30491.25337	30491.25337	30491.25337	30491.25337	62592.08399
01-01-55-117	0.1	20	123.646694	123.646694	123.646694	37720.12218	123.646694	123.646694	33087.64057	123.646694	123.646694	106797.6615	123.646694	106051.0319	123.646694	33087.64057	123.646694	123.646694	123.646694	123.646694	123.646694	123.646694	123.646694	33087.64057	122175.7527	123.646694	123.646694	123.646694	123.646694	123.646694	123.646694	123.646694	123.646694	62589.98208	30447.73376	30028.20308	30447.73376	30447.73376	30447.73376	33087.64057	30447.73376	33087.64057	30447.73376	30447.73376	30447.73376	30447.73376	30447.73376	30447.73376	62589.98208
01-01-55-120	2.2	21	2239.987686	2239.987686	2239.987686	38409.32027	2239.987686	2239.987686	34157.20873	2239.987686	2239.987686	109037.694	2239.987686	106818.2043	2239.987686	34157.20873	2239.987686	2239.987686	2239.987686	2239.987686	2239.987686	2239.987686	2239.987686	34157.20873	120945.0926	2239.987686	2239.987686	2239.987686	2239.987686	2239.987686	2239.987686	2239.987686	2239.987686	62947.59883	32697.4184	32277.96448	32697.4184	32697.4184	32697.4184	34157.20873	32697.4184	34157.20873	32697.4184	32697.4184	32697.4184	32697.4184	32697.4184	32697.4184	62947.59883
01-01-55-121	34.2	22	2274.605948	2274.605948	2274.605948	38419.90594	2274.605948	2274.605948	34173.68787	2274.605948	2274.605948	109072.2545	2274.605948	106829.3904	2274.605948	34173.68787	2274.605948	2274.605948	2274.605948	2274.605948	2274.605948	2274.605948	2274.605948	34173.68787	120925.5386	2274.605948	2274.605948	2274.605948	2274.605948	2274.605948	2274.605948	2274.605948	2274.605948	62952.72068	32732.02077	32312.57162	32732.02077	32732.02077	32732.02077	34173.68787	32732.02077	34173.68787	32732.02077	32732.02077	32732.02077	32732.02077	32732.02077	32732.02077	62952.72068
01-01-55-127	120.9	23	2261.234601	2261.234601	2261.234601	38434.59928	2261.234601	2261.234601	34184.75312	2261.234601	2261.234601	109058.0844	2261.234601	106843.7488	2261.234601	34184.75312	2261.234601	2261.234601	2261.234601	2261.234601	2261.234601	2261.234601	2261.234601	34184.75312	120949.0301	2261.234601	2261.234601	2261.234601	2261.234601	2261.234601	2261.234601	2261.234601	2261.234601	62970.1825	32719.85372	32300.33164	32719.85372	32719.85372	32719.85372	34184.75312	32719.85372	34184.75312	32719.85372	32719.85372	32719.85372	32719.85372	32719.85372	32719.85372	62970.1825
01-01-55-130	2.4	24	2363.819612	2363.819612	2363.819612	38512.20811	2363.819612	2363.819612	34276.32739	2363.819612	2363.819612	109157.731	2363.819612	106922.8074	2363.819612	34276.32739	2363.819612	2363.819612	2363.819612	2363.819612	2363.819612	2363.819612	2363.819612	34276.32739	120930.9374	2363.819612	2363.819612	2363.819612	2363.819612	2363.819612	2363.819612	2363.819612	2363.819612	63033.32953	32824.63231	32404.94999	32824.63231	32824.63231	32824.63231	34276.32739	32824.63231	34276.32739	32824.63231	32824.63231	32824.63231	32824.63231	32824.63231	32824.63231	63033.32953
01-01-55-131	2.3	25	2293.763527	2293.763527	2293.763527	38454.96455	2293.763527	2293.763527	34209.88672	2293.763527	2293.763527	109090.0234	2293.763527	106864.6126	2293.763527	34209.88672	2293.763527	2293.763527	2293.763527	2293.763527	2293.763527	2293.763527	2293.763527	34209.88672	120939.5644	2293.763527	2293.763527	2293.763527	2293.763527	2293.763527	2293.763527	2293.763527	2293.763527	62985.79094	32752.95545	32333.39851	32752.95545	32752.95545	32752.95545	34209.88672	32752.95545	34209.88672	32752.95545	32752.95545	32752.95545	32752.95545	32752.95545	32752.95545	62985.79094
01-01-55-132	2.2	26	2245.87835	2245.87835	2245.87835	38422.38677	2245.87835	2245.87835	34170.47233	2245.87835	2245.87835	109043.1044	2245.87835	106831.3109	2245.87835	34170.47233	2245.87835	2245.87835	2245.87835	2245.87835	2245.87835	2245.87835	2245.87835	34170.47233	120951.3049	2245.87835	2245.87835	2245.87835	2245.87835	2245.87835	2245.87835	2245.87835	2245.87835	62960.12568	32704.04554	32284.54979	32704.04554	32704.04554	32704.04554	34170.47233	32704.04554	34170.47233	32704.04554	32704.04554	32704.04554	32704.04554	32704.04554	32704.04554	62960.12568
01-01-55-133	2.2	27	2237.102179	2237.102179	2237.102179	38432.63336	2237.102179	2237.102179	34178.28787	2237.102179	2237.102179	109033.7299	2237.102179	106841.3278	2237.102179	34178.28787	2237.102179	2237.102179	2237.102179	2237.102179	2237.102179	2237.102179	2237.102179	34178.28787	120967.2671	2237.102179	2237.102179	2237.102179	2237.102179	2237.102179	2237.102179	2237.102179	2237.102179	62972.21398	32696.05437	32276.50845	32696.05437	32696.05437	32696.05437	34178.28787	32696.05437	34178.28787	32696.05437	32696.05437	32696.05437	32696.05437	32696.05437	32696.05437	62972.21398
01-01-55-135	2.3	28	2272.455379	2272.455379	2272.455379	38421.88893	2272.455379	2272.455379	34175.11634	2272.455379	2272.455379	109070.0019	2272.455379	106831.3222	2272.455379	34175.11634	2272.455379	2272.455379	2272.455379	2272.455379	2272.455379	2272.455379	2272.455379	34175.11634	120928.9865	2272.455379	2272.455379	2272.455379	2272.455379	2272.455379	2272.455379	2272.455379	2272.455379	62955.13428	32730.04866	32310.58922	32730.04866	32730.04866	32730.04866	34175.11634	32730.04866	34175.11634	32730.04866	32730.04866	32730.04866	32730.04866	32730.04866	32730.04866	62955.13428
01-01-55-138	2.3	29	2304.160598	2304.160598	2304.160598	38445.01835	2304.160598	2304.160598	34202.6724	2304.160598	2304.160598	109101.0616	2304.160598	106854.9143	2304.160598	34202.6724	2304.160598	2304.160598	2304.160598	2304.160598	2304.160598	2304.160598	2304.160598	34202.6724	120922.4753	2304.160598	2304.160598	2304.160598	2304.160598	2304.160598	2304.160598	2304.160598	2304.160598	62973.72547	32762.58785	32343.08206	32762.58785	32762.58785	32762.58785	34202.6724	32762.58785	34202.6724	32762.58785	32762.58785	32762.58785	32762.58785	32762.58785	32762.58785	62973.72547
01-01-55-139	2.3	30	2267.019512	2267.019512	2267.019512	38413.37914	2267.019512	2267.019512	34166.16817	2267.019512	2267.019512	109064.8418	2267.019512	106822.7565	2267.019512	34166.16817	2267.019512	2267.019512	2267.019512	2267.019512	2267.019512	2267.019512	2267.019512	34166.16817	120926.2743	2267.019512	2267.019512	2267.019512	2267.019512	2267.019512	2267.019512	2267.019512	2267.019512	62947.24867	32724.14881	32304.71452	32724.14881	32724.14881	32724.14881	34166.16817	32724.14881	34166.16817	32724.14881	32724.14881	32724.14881	32724.14881	32724.14881	32724.14881	62947.24867
01-01-55-142	2.3	31	2275.887339	2275.887339	2275.887339	38425.24997	2275.887339	2275.887339	34178.89614	2275.887339	2275.887339	109073.3328	2275.887339	106834.7292	2275.887339	34178.89614	2275.887339	2275.887339	2275.887339	2275.887339	2275.887339	2275.887339	2275.887339	34178.89614	120929.0043	2275.887339	2275.887339	2275.887339	2275.887339	2275.887339	2275.887339	2275.887339	2275.887339	62958.03327	32733.63155	32314.16385	32733.63155	32733.63155	32733.63155	34178.89614	32733.63155	34178.89614	32733.63155	32733.63155	32733.63155	32733.63155	32733.63155	32733.63155	62958.03327
01-01-55-143	62.9	32	2244.589062	2244.589062	2244.589062	38411.59651	2244.589062	2244.589062	34160.20652	2244.589062	2244.589062	109042.2535	2244.589062	106820.5566	2244.589062	34160.20652	2244.589062	2244.589062	2244.589062	2244.589062	2244.589062	2244.589062	2244.589062	34160.20652	120943.2286	2244.589062	2244.589062	2244.589062	2244.589062	2244.589062	2244.589062	2244.589062	2244.589062	62949.17912	32702.07682	32282.62024	32702.07682	32702.07682	32702.07682	34160.20652	32702.07682	34160.20652	32702.07682	32702.07682	32702.07682	32702.07682	32702.07682	32702.07682	62949.17912
01-01-63-001	0.4	33	30042.57569	30042.57569	30042.57569	40934.12533	30042.57569	30042.57569	33028.91041	30042.57569	30042.57569	76985.07461	30042.57569	99958.607	30042.57569	33028.91041	30042.57569	30042.57569	30042.57569	30042.57569	30042.57569	30042.57569	30042.57569	33028.91041	140868.4723	30042.57569	30042.57569	30042.57569	30042.57569	30042.57569	30042.57569	30042.57569	30042.57569	65267.69861	435.7979908	0	435.7979908	435.7979908	435.7979908	33028.91041	435.7979908	33028.91041	435.7979908	435.7979908	435.7979908	435.7979908	435.7979908	435.7979908	65267.69861
01-01-63-004	0.2	34	29874.7177	29874.7177	29874.7177	40785.14445	29874.7177	29874.7177	32882.13523	29874.7177	29874.7177	77162.89218	29874.7177	99889.40256	29874.7177	32882.13523	29874.7177	29874.7177	29874.7177	29874.7177	29874.7177	29874.7177	29874.7177	32882.13523	140695.1028	29874.7177	29874.7177	29874.7177	29874.7177	29874.7177	29874.7177	29874.7177	29874.7177	65139.12985	588.9083506	186.0819306	588.9083506	588.9083506	588.9083506	32882.13523	588.9083506	32882.13523	588.9083506	588.9083506	588.9083506	588.9083506	588.9083506	588.9083506	65139.12985
01-01-63-005	0.6	35	29888.79088	29888.79088	29888.79088	40920.22813	29888.79088	29888.79088	33018.28573	29888.79088	29888.79088	77127.94356	29888.79088	100033.2207	29888.79088	33018.28573	29888.79088	29888.79088	29888.79088	29888.79088	29888.79088	29888.79088	29888.79088	33018.28573	140810.5251	29888.79088	29888.79088	29888.79088	29888.79088	29888.79088	29888.79088	29888.79088	29888.79088	65281.34762	601.8181934	167.0004248	601.8181934	601.8181934	601.8181934	33018.28573	601.8181934	33018.28573	601.8181934	601.8181934	601.8181934	601.8181934	601.8181934	601.8181934	65281.34762
01-01-63-006	0.6	36	29883.06482	29883.06482	29883.06482	40805.34166	29883.06482	29883.06482	32902.35027	29883.06482	29883.06482	77151.91273	29883.06482	99907.22618	29883.06482	32902.35027	29883.06482	29883.06482	29883.06482	29883.06482	29883.06482	29883.06482	29883.06482	32902.35027	140714.264	29883.06482	29883.06482	29883.06482	29883.06482	29883.06482	29883.06482	29883.06482	29883.06482	65159.23251	581.99642	171.0816077	581.99642	581.99642	581.99642	32902.35027	581.99642	32902.35027	581.99642	581.99642	581.99642	581.99642	581.99642	581.99642	65159.23251
01-01-63-007	0.6	37	29893.56867	29893.56867	29893.56867	40791.9705	29893.56867	29893.56867	32888.60871	29893.56867	29893.56867	77144.56259	29893.56867	99886.0295	29893.56867	32888.60871	29893.56867	29893.56867	29893.56867	29893.56867	29893.56867	29893.56867	29893.56867	32888.60871	140706.4273	29893.56867	29893.56867	29893.56867	29893.56867	29893.56867	29893.56867	29893.56867	29893.56867	65142.95069	569.9655559	170.2986865	569.9655559	569.9655559	569.9655559	32888.60871	569.9655559	32888.60871	569.9655559	569.9655559	569.9655559	569.9655559	569.9655559	569.9655559	65142.95069
01-01-63-008	33.1	38	30083.64297	30083.64297	30083.64297	40971.37923	30083.64297	30083.64297	33065.64689	30083.64297	30083.64297	76941.48279	30083.64297	99976.45944	30083.64297	33065.64689	30083.64297	30083.64297	30083.64297	30083.64297	30083.64297	30083.64297	30083.64297	33065.64689	140911.5081	30083.64297	30083.64297	30083.64297	30083.64297	30083.64297	30083.64297	30083.64297	30083.64297	65300.01651	402.9200255	45.87970148	402.9200255	402.9200255	402.9200255	33065.64689	402.9200255	33065.64689	402.9200255	402.9200255	402.9200255	402.9200255	402.9200255	402.9200255	65300.01651
01-01-63-010	0.6	39	29880.36479	29880.36479	29880.36479	40808.33877	29880.36479	29880.36479	32905.43844	29880.36479	29880.36479	77153.87842	29880.36479	99912.17978	29880.36479	32905.43844	29880.36479	29880.36479	29880.36479	29880.36479	29880.36479	29880.36479	29880.36479	32905.43844	140715.9149	29880.36479	29880.36479	29880.36479	29880.36479	29880.36479	29880.36479	29880.36479	29880.36479	65162.94572	585.1479056	171.950214	585.1479056	585.1479056	585.1479056	32905.43844	585.1479056	32905.43844	585.1479056	585.1479056	585.1479056	585.1479056	585.1479056	585.1479056	65162.94572
01-01-63-015	33	40	30009.78172	30009.78172	30009.78172	40926.35887	30009.78172	30009.78172	33021.7803	30009.78172	30009.78172	77016.29593	30009.78172	99969.14007	30009.78172	33021.7803	30009.78172	30009.78172	30009.78172	30009.78172	30009.78172	30009.78172	30009.78172	33021.7803	140852.1967	30009.78172	30009.78172	30009.78172	30009.78172	30009.78172	30009.78172	30009.78172	30009.78172	65265.47856	469.6660962	33.87373549	469.6660962	469.6660962	469.6660962	33021.7803	469.6660962	33021.7803	469.6660962	469.6660962	469.6660962	469.6660962	469.6660962	469.6660962	65265.47856
01-01-63-016	0.4	41	30043.30745	30043.30745	30043.30745	40946.22183	30043.30745	30043.30745	33041.11101	30043.30745	30043.30745	76982.4291	30043.30745	99971.82216	30043.30745	33041.11101	30043.30745	30043.30745	30043.30745	30043.30745	30043.30745	30043.30745	30043.30745	33041.11101	140878.6546	30043.30745	30043.30745	30043.30745	30043.30745	30043.30745	30043.30745	30043.30745	30043.30745	65280.54476	438.8576004	13.30737315	438.8576004	438.8576004	438.8576004	33041.11101	438.8576004	33041.11101	438.8576004	438.8576004	438.8576004	438.8576004	438.8576004	438.8576004	65280.54476
01-01-63-017	0.2	42	30250.46258	30250.46258	30250.46258	41037.52482	30250.46258	30250.46258	33128.93464	30250.46258	30250.46258	76778.38288	30250.46258	99952.64474	30250.46258	33128.93464	30250.46258	30250.46258	30250.46258	30250.46258	30250.46258	30250.46258	30250.46258	33128.93464	141015.9557	30250.46258	30250.46258	30250.46258	30250.46258	30250.46258	30250.46258	30250.46258	30250.46258	65339.73708	245.5042391	208.0013961	245.5042391	245.5042391	245.5042391	33128.93464	245.5042391	33128.93464	245.5042391	245.5042391	245.5042391	245.5042391	245.5042391	245.5042391	65339.73708
01-01-63-019	0.6	43	29891.48127	29891.48127	29891.48127	40792.85707	29891.48127	29891.48127	32889.55082	29891.48127	29891.48127	77146.31753	29891.48127	99888.25045	29891.48127	32889.55082	29891.48127	29891.48127	29891.48127	29891.48127	29891.48127	29891.48127	29891.48127	32889.55082	140706.5267	29891.48127	29891.48127	29891.48127	29891.48127	29891.48127	29891.48127	29891.48127	29891.48127	65144.28841	572.1744694	171.1351428	572.1744694	572.1744694	572.1744694	32889.55082	572.1744694	32889.55082	572.1744694	572.1744694	572.1744694	572.1744694	572.1744694	572.1744694	65144.28841
01-01-63-021	0.4	44	30093.30491	30093.30491	30093.30491	40990.47298	30093.30491	30093.30491	33084.72139	30093.30491	30093.30491	76929.55176	30093.30491	99992.32342	30093.30491	33084.72139	30093.30491	30093.30491	30093.30491	30093.30491	30093.30491	30093.30491	30093.30491	33084.72139	140930.1367	30093.30491	30093.30491	30093.30491	30093.30491	30093.30491	30093.30491	30093.30491	30093.30491	65318.70994	399.9270794	62.75200677	399.9270794	399.9270794	399.9270794	33084.72139	399.9270794	33084.72139	399.9270794	399.9270794	399.9270794	399.9270794	399.9270794	399.9270794	65318.70994
01-01-63-022	0.5	45	29994.45049	29994.45049	29994.45049	40835.46523	29994.45049	29994.45049	32930.31785	29994.45049	29994.45049	77045.32995	29994.45049	99875.73429	29994.45049	32930.31785	29994.45049	29994.45049	29994.45049	29994.45049	29994.45049	29994.45049	29994.45049	32930.31785	140772.693	29994.45049	29994.45049	29994.45049	29994.45049	29994.45049	29994.45049	29994.45049	29994.45049	65170.81985	469.053249	98.6936292	469.053249	469.053249	469.053249	32930.31785	469.053249	32930.31785	469.053249	469.053249	469.053249	469.053249	469.053249	469.053249	65170.81985
01-01-63-026	0.6	46	29892.74996	29892.74996	29892.74996	40794.94957	29892.74996	29892.74996	32891.63615	29892.74996	29892.74996	77144.81102	29892.74996	99889.8601	29892.74996	32891.63615	29892.74996	29892.74996	29892.74996	29892.74996	29892.74996	29892.74996	29892.74996	32891.63615	140708.6341	29892.74996	29892.74996	29892.74996	29892.74996	29892.74996	29892.74996	29892.74996	29892.74996	65146.29618	571.0160412	169.2185889	571.0160412	571.0160412	571.0160412	32891.63615	571.0160412	32891.63615	571.0160412	571.0160412	571.0160412	571.0160412	571.0160412	571.0160412	65146.29618
01-01-63-029	65.3	47	30062.43207	30062.43207	30062.43207	40948.59661	30062.43207	30062.43207	33043.09585	30062.43207	30062.43207	76964.5742	30062.43207	99963.24214	30062.43207	33043.09585	30062.43207	30062.43207	30062.43207	30062.43207	30062.43207	30062.43207	30062.43207	33043.09585	140886.3659	30062.43207	30062.43207	30062.43207	30062.43207	30062.43207	30062.43207	30062.43207	30062.43207	65279.52334	418.4003749	20.71240406	418.4003749	418.4003749	418.4003749	33043.09585	418.4003749	33043.09585	418.4003749	418.4003749	418.4003749	418.4003749	418.4003749	418.4003749	65279.52334
01-01-63-030	0	48	30032.35847	30032.35847	30032.35847	40937.15492	30032.35847	30032.35847	33032.19172	30032.35847	30032.35847	76993.9102	30032.35847	99968.037	30032.35847	33032.19172	30032.35847	30032.35847	30032.35847	30032.35847	30032.35847	30032.35847	30032.35847	33032.19172	140867.8908	30032.35847	30032.35847	30032.35847	30032.35847	30032.35847	30032.35847	30032.35847	30032.35847	65272.85615	448.0424432	13.48782327	448.0424432	448.0424432	448.0424432	33032.19172	448.0424432	33032.19172	448.0424432	448.0424432	448.0424432	448.0424432	448.0424432	448.0424432	65272.85615
01-01-63-033	2.2	49	32578.64217	32578.64217	32578.64217	41514.2184	32578.64217	32578.64217	33579.1463	32578.64217	32578.64217	74604.3316	32578.64217	99064.9592	32578.64217	33579.1463	32578.64217	32578.64217	32578.64217	32578.64217	32578.64217	32578.64217	32578.64217	33579.1463	142059.8121	32578.64217	32578.64217	32578.64217	32578.64217	32578.64217	32578.64217	32578.64217	32578.64217	65384.9494	2205.193723	2640.8572	2205.193723	2205.193723	2205.193723	33579.1463	2205.193723	33579.1463	2205.193723	2205.193723	2205.193723	2205.193723	2205.193723	2205.193723	65384.9494
01-01-63-035	2.2	50	32617.83391	32617.83391	32617.83391	41534.9285	32617.83391	32617.83391	33599.72326	32617.83391	32617.83391	74565.57029	32617.83391	99063.81898	32617.83391	33599.72326	32617.83391	32617.83391	32617.83391	32617.83391	32617.83391	32617.83391	32617.83391	33599.72326	142087.3848	32617.83391	32617.83391	32617.83391	32617.83391	32617.83391	32617.83391	32617.83391	32617.83391	65399.06667	2242.5933	2678.303856	2242.5933	2242.5933	2242.5933	33599.72326	2242.5933	33599.72326	2242.5933	2242.5933	2242.5933	2242.5933	2242.5933	2242.5933	65399.06667
01-01-63-038	0.4	51	30047.30081	30047.30081	30047.30081	40942.46595	30047.30081	30047.30081	33037.23136	30047.30081	30047.30081	76979.39495	30047.30081	99965.2344	30047.30081	33037.23136	30047.30081	30047.30081	30047.30081	30047.30081	30047.30081	30047.30081	30047.30081	33037.23136	140876.7639	30047.30081	30047.30081	30047.30081	30047.30081	30047.30081	30047.30081	30047.30081	30047.30081	65275.76842	433.1841004	8.394155378	433.1841004	433.1841004	433.1841004	33037.23136	433.1841004	33037.23136	433.1841004	433.1841004	433.1841004	433.1841004	433.1841004	433.1841004	65275.76842
01-01-63-039	2.2	52	32556.65153	32556.65153	32556.65153	41513.8367	32556.65153	32556.65153	33578.86936	32556.65153	32556.65153	74623.71265	32556.65153	99078.54349	32556.65153	33578.86936	32556.65153	32556.65153	32556.65153	32556.65153	32556.65153	32556.65153	32556.65153	33578.86936	142053.8499	32556.65153	32556.65153	32556.65153	32556.65153	32556.65153	32556.65153	32556.65153	32556.65153	65389.27651	2180.704433	2616.393158	2180.704433	2180.704433	2180.704433	33578.86936	2180.704433	33578.86936	2180.704433	2180.704433	2180.704433	2180.704433	2180.704433	2180.704433	65389.27651
01-01-63-040	0.6	53	29882.84461	29882.84461	29882.84461	40793.33081	29882.84461	29882.84461	32890.22248	29882.84461	29882.84461	77154.114	29882.84461	99893.84594	29882.84461	32890.22248	29882.84461	29882.84461	29882.84461	29882.84461	29882.84461	29882.84461	29882.84461	32890.22248	140704.3049	29882.84461	29882.84461	29882.84461	29882.84461	29882.84461	29882.84461	29882.84461	29882.84461	65146.39819	581.1230566	176.5939666	581.1230566	581.1230566	581.1230566	32890.22248	581.1230566	32890.22248	581.1230566	581.1230566	581.1230566	581.1230566	581.1230566	581.1230566	65146.39819
01-01-63-043	0.4	54	30029.49878	30029.49878	30029.49878	40914.16675	30029.49878	30029.49878	33009.03744	30029.49878	30029.49878	77000.28923	30029.49878	99943.79441	30029.49878	33009.03744	30029.49878	30029.49878	30029.49878	30029.49878	30029.49878	30029.49878	30029.49878	33009.03744	140848.0965	30029.49878	30029.49878	30029.49878	30029.49878	30029.49878	30029.49878	30029.49878	30029.49878	65248.71976	444.5789672	20.41096999	444.5789672	444.5789672	444.5789672	33009.03744	444.5789672	33009.03744	444.5789672	444.5789672	444.5789672	444.5789672	444.5789672	444.5789672	65248.71976
01-01-63-044	65.1	55	30059.93247	30059.93247	30059.93247	40822.3694	30059.93247	30059.93247	32915.69032	30059.93247	30059.93247	76987.9406	30059.93247	99822.42815	30059.93247	32915.69032	30059.93247	30059.93247	30059.93247	30059.93247	30059.93247	30059.93247	30059.93247	32915.69032	140781.5378	30059.93247	30059.93247	30059.93247	30059.93247	30059.93247	30059.93247	30059.93247	30059.93247	65144.52079	403.1452778	136.443891	403.1452778	403.1452778	403.1452778	32915.69032	403.1452778	32915.69032	403.1452778	403.1452778	403.1452778	403.1452778	403.1452778	403.1452778	65144.52079
01-01-63-047	0	56	30046.72456	30046.72456	30046.72456	40918.82617	30046.72456	30046.72456	33013.37033	30046.72456	30046.72456	76983.80053	30046.72456	99938.90941	30046.72456	33013.37033	30046.72456	30046.72456	30046.72456	30046.72456	30046.72456	30046.72456	30046.72456	33013.37033	140857.1178	30046.72456	30046.72456	30046.72456	30046.72456	30046.72456	30046.72456	30046.72456	30046.72456	65250.50437	426.9411036	19.91115246	426.9411036	426.9411036	426.9411036	33013.37033	426.9411036	33013.37033	426.9411036	426.9411036	426.9411036	426.9411036	426.9411036	426.9411036	65250.50437
01-01-63-050	0.4	57	30063.36468	30063.36468	30063.36468	40824.33429	30063.36468	30063.36468	32917.6015	30063.36468	30063.36468	76984.48415	30063.36468	99822.61729	30063.36468	32917.6015	30063.36468	30063.36468	30063.36468	30063.36468	30063.36468	30063.36468	30063.36468	32917.6015	140784.1869	30063.36468	30063.36468	30063.36468	30063.36468	30063.36468	30063.36468	30063.36468	30063.36468	65145.98562	399.6963962	136.5142241	399.6963962	399.6963962	399.6963962	32917.6015	399.6963962	32917.6015	399.6963962	399.6963962	399.6963962	399.6963962	399.6963962	399.6963962	65145.98562
01-01-63-051	2.2	58	32568.77949	32568.77949	32568.77949	41471.89046	32568.77949	32568.77949	33536.76588	32568.77949	32568.77949	74621.96732	32568.77949	99022.48085	32568.77949	33536.76588	32568.77949	32568.77949	32568.77949	32568.77949	32568.77949	32568.77949	32568.77949	33536.76588	142021.4282	32568.77949	32568.77949	32568.77949	32568.77949	32568.77949	32568.77949	32568.77949	32568.77949	65340.93125	2207.866535	2643.258699	2207.866535	2207.866535	2207.866535	33536.76588	2207.866535	33536.76588	2207.866535	2207.866535	2207.866535	2207.866535	2207.866535	2207.866535	65340.93125
01-01-63-053	2.2	59	32575.17479	32575.17479	32575.17479	41498.06652	32575.17479	32575.17479	33562.97288	32575.17479	32575.17479	74610.79288	32575.17479	99048.55707	32575.17479	33562.97288	32575.17479	32575.17479	32575.17479	32575.17479	32575.17479	32575.17479	32575.17479	33562.97288	142045.2428	32575.17479	32575.17479	32575.17479	32575.17479	32575.17479	32575.17479	32575.17479	32575.17479	65368.08765	2206.448563	2642.0252	2206.448563	2206.448563	2206.448563	33562.97288	2206.448563	33562.97288	2206.448563	2206.448563	2206.448563	2206.448563	2206.448563	2206.448563	65368.08765
01-01-63-054	3.6	60	33464.41703	33464.41703	33464.41703	44277.99282	33464.41703	33464.41703	36346.75012	33464.41703	33464.41703	73387.03104	33464.41703	101754.962	33464.41703	36346.75012	33464.41703	33464.41703	33464.41703	33464.41703	33464.41703	33464.41703	33464.41703	36346.75012	144599.8823	33464.41703	33464.41703	33464.41703	33464.41703	33464.41703	33464.41703	33464.41703	33464.41703	68225.57898	3599.520483	3890.305383	3599.520483	3599.520483	3599.520483	36346.75012	3599.520483	36346.75012	3599.520483	3599.520483	3599.520483	3599.520483	3599.520483	3599.520483	68225.57898
01-01-63-055	0.5	61	29997.30118	29997.30118	29997.30118	40915.24061	29997.30118	29997.30118	33010.82412	29997.30118	29997.30118	77029.51278	29997.30118	99963.94086	29997.30118	33010.82412	29997.30118	29997.30118	29997.30118	29997.30118	29997.30118	29997.30118	29997.30118	33010.82412	140839.2782	29997.30118	29997.30118	29997.30118	29997.30118	29997.30118	29997.30118	29997.30118	29997.30118	65255.87297	480.1737526	45.34236736	480.1737526	480.1737526	480.1737526	33010.82412	480.1737526	33010.82412	480.1737526	480.1737526	480.1737526	480.1737526	480.1737526	480.1737526	65255.87297
01-01-63-056	32.9	62	29880.23031	29880.23031	29880.23031	40783.0102	29880.23031	29880.23031	32879.85585	29880.23031	29880.23031	77158.22274	29880.23031	99883.7721	29880.23031	32879.85585	29880.23031	29880.23031	29880.23031	29880.23031	29880.23031	29880.23031	29880.23031	32879.85585	140695.0124	29880.23031	29880.23031	29880.23031	29880.23031	29880.23031	29880.23031	29880.23031	29880.23031	65135.82009	583.1101632	183.5331125	583.1101632	583.1101632	583.1101632	32879.85585	583.1101632	32879.85585	583.1101632	583.1101632	583.1101632	583.1101632	583.1101632	583.1101632	65135.82009
01-01-63-059	2.2	63	32603.39873	32603.39873	32603.39873	41580.41269	32603.39873	32603.39873	33645.37993	32603.39873	32603.39873	74568.69423	32603.39873	99125.50137	32603.39873	33645.37993	32603.39873	32603.39873	32603.39873	32603.39873	32603.39873	32603.39873	32603.39873	33645.37993	142122.2039	32603.39873	32603.39873	32603.39873	32603.39873	32603.39873	32603.39873	32603.39873	32603.39873	65451.79063	2213.040021	2648.836496	2213.040021	2213.040021	2213.040021	33645.37993	2213.040021	33645.37993	2213.040021	2213.040021	2213.040021	2213.040021	2213.040021	2213.040021	65451.79063
01-01-63-060	2.2	64	32567.4168	32567.4168	32567.4168	41500.90845	32567.4168	32567.4168	33565.85814	32567.4168	32567.4168	74616.99527	32567.4168	99056.78067	32567.4168	33565.85814	32567.4168	32567.4168	32567.4168	32567.4168	32567.4168	32567.4168	32567.4168	33565.85814	142045.6627	32567.4168	32567.4168	32567.4168	32567.4168	32567.4168	32567.4168	32567.4168	32567.4168	65372.86049	2196.839875	2632.446123	2196.839875	2196.839875	2196.839875	33565.85814	2196.839875	33565.85814	2196.839875	2196.839875	2196.839875	2196.839875	2196.839875	2196.839875	65372.86049
01-01-63-061	3.6	65	33485.0298	33485.0298	33485.0298	44289.63916	33485.0298	33485.0298	36358.27396	33485.0298	33485.0298	73366.45065	33485.0298	101755.7875	33485.0298	36358.27396	33485.0298	33485.0298	33485.0298	33485.0298	33485.0298	33485.0298	33485.0298	36358.27396	144615.1055	33485.0298	33485.0298	33485.0298	33485.0298	33485.0298	33485.0298	33485.0298	33485.0298	68234.09017	3617.176315	3908.814016	3617.176315	3617.176315	3617.176315	36358.27396	3617.176315	36358.27396	3617.176315	3617.176315	3617.176315	3617.176315	3617.176315	3617.176315	68234.09017
01-01-63-063	3.6	66	33468.73457	33468.73457	33468.73457	44289.81913	33468.73457	33468.73457	36358.59581	33468.73457	33468.73457	73381.96258	33468.73457	101766.4271	33468.73457	36358.59581	33468.73457	33468.73457	33468.73457	33468.73457	33468.73457	33468.73457	33468.73457	36358.59581	144610.7735	33468.73457	33468.73457	33468.73457	33468.73457	33468.73457	33468.73457	33468.73457	33468.73457	68237.69844	3609.166569	3899.277252	3609.166569	3609.166569	3609.166569	36358.59581	3609.166569	36358.59581	3609.166569	3609.166569	3609.166569	3609.166569	3609.166569	3609.166569	68237.69844
01-01-63-067	3.6	67	33502.19918	33502.19918	33502.19918	44296.89163	33502.19918	33502.19918	36365.41398	33502.19918	33502.19918	73349.50729	33502.19918	101753.526	33502.19918	36365.41398	33502.19918	33502.19918	33502.19918	33502.19918	33502.19918	33502.19918	33502.19918	36365.41398	144625.773	33502.19918	33502.19918	33502.19918	33502.19918	33502.19918	33502.19918	33502.19918	33502.19918	68238.4814	3630.366566	3922.928014	3630.366566	3630.366566	3630.366566	36365.41398	3630.366566	36365.41398	3630.366566	3630.366566	3630.366566	3630.366566	3630.366566	3630.366566	68238.4814
01-01-63-068	2.5	68	32874.96778	32874.96778	32874.96778	42764.00866	32874.96778	32874.96778	34830.97524	32874.96778	32874.96778	74112.56339	32874.96778	100330.8034	32874.96778	34830.97524	32874.96778	32874.96778	32874.96778	32874.96778	32874.96778	32874.96778	32874.96778	34830.97524	143187.754	32874.96778	32874.96778	32874.96778	32874.96778	32874.96778	32874.96778	32874.96778	32874.96778	66687.17321	2489.100083	2874.156823	2489.100083	2489.100083	2489.100083	34830.97524	2489.100083	34830.97524	2489.100083	2489.100083	2489.100083	2489.100083	2489.100083	2489.100083	66687.17321
01-01-63-071	3.6	69	30033.09984	30033.09984	30033.09984	40928.46898	30033.09984	30033.09984	33023.40338	30033.09984	30033.09984	76994.65377	30033.09984	99957.8039	30033.09984	33023.40338	30033.09984	30033.09984	30033.09984	30033.09984	30033.09984	30033.09984	30033.09984	33023.40338	140860.961	30033.09984	30033.09984	30033.09984	30033.09984	30033.09984	30033.09984	30033.09984	30033.09984	65263.39628	444.5658198	9.579174462	444.5658198	444.5658198	444.5658198	33023.40338	444.5658198	33023.40338	444.5658198	444.5658198	444.5658198	444.5658198	444.5658198	444.5658198	65263.39628
01-01-63-072	3.5	70	29936.66538	29936.66538	29936.66538	40923.10565	29936.66538	29936.66538	33020.11246	29936.66538	29936.66538	77083.66479	29936.66538	100008.4086	29936.66538	33020.11246	29936.66538	29936.66538	29936.66538	29936.66538	29936.66538	29936.66538	29936.66538	33020.11246	140827.4185	29936.66538	29936.66538	29936.66538	29936.66538	29936.66538	29936.66538	29936.66538	29936.66538	65275.5741	549.5969007	114.3971052	549.5969007	549.5969007	549.5969007	33020.11246	549.5969007	33020.11246	549.5969007	549.5969007	549.5969007	549.5969007	549.5969007	549.5969007	65275.5741
01-01-63-073	2.2	71	32545.73835	32545.73835	32545.73835	41464.43372	32545.73835	32545.73835	33529.40026	32545.73835	32545.73835	74643.75029	32545.73835	99028.5886	32545.73835	33529.40026	32545.73835	32545.73835	32545.73835	32545.73835	32545.73835	32545.73835	32545.73835	33529.40026	142009.2103	32545.73835	32545.73835	32545.73835	32545.73835	32545.73835	32545.73835	32545.73835	32545.73835	65337.7764	2184.464261	2619.839509	2184.464261	2184.464261	2184.464261	33529.40026	2184.464261	33529.40026	2184.464261	2184.464261	2184.464261	2184.464261	2184.464261	2184.464261	65337.7764
01-02-63-185	0.6	72	29895.43879	29895.43879	29895.43879	40810.90104	29895.43879	29895.43879	32907.68898	29895.43879	29895.43879	77139.69987	29895.43879	99906.2272	29895.43879	32907.68898	29895.43879	29895.43879	29895.43879	29895.43879	29895.43879	29895.43879	29895.43879	32907.68898	140722.5866	29895.43879	29895.43879	29895.43879	29895.43879	29895.43879	29895.43879	29895.43879	29895.43879	65162.89789	569.6606995	159.6804024	569.6606995	569.6606995	569.6606995	32907.68898	569.6606995	32907.68898	569.6606995	569.6606995	569.6606995	569.6606995	569.6606995	569.6606995	65162.89789
01-02-63-190	102.8	73	29904.75799	29904.75799	29904.75799	40825.3187	29904.75799	29904.75799	32922.04448	29904.75799	29904.75799	77128.80373	29904.75799	99916.98565	29904.75799	32922.04448	29904.75799	29904.75799	29904.75799	29904.75799	29904.75799	29904.75799	29904.75799	32922.04448	140737.2792	29904.75799	29904.75799	29904.75799	29904.75799	29904.75799	29904.75799	29904.75799	29904.75799	65176.62649	561.5999538	146.8189648	561.5999538	561.5999538	561.5999538	32922.04448	561.5999538	32922.04448	561.5999538	561.5999538	561.5999538	561.5999538	561.5999538	561.5999538	65176.62649
01-02-63-198	0.6	74	29897.66016	29897.66016	29897.66016	40805.11128	29897.66016	29897.66016	32901.791	29897.66016	29897.66016	77138.63749	29897.66016	99898.41144	29897.66016	32901.791	29897.66016	29897.66016	29897.66016	29897.66016	29897.66016	29897.66016	29897.66016	32901.791	140718.4895	29897.66016	29897.66016	29897.66016	29897.66016	29897.66016	29897.66016	29897.66016	29897.66016	65156.27882	566.7706072	160.8246408	566.7706072	566.7706072	566.7706072	32901.791	566.7706072	32901.791	566.7706072	566.7706072	566.7706072	566.7706072	566.7706072	566.7706072	65156.27882
01-02-63-199	0.6	75	29920.06245	29920.06245	29920.06245	40860.52726	29920.06245	29920.06245	32957.26826	29920.06245	29920.06245	77109.02349	29920.06245	99947.64414	29920.06245	32957.26826	29920.06245	29920.06245	29920.06245	29920.06245	29920.06245	29920.06245	29920.06245	32957.26826	140770.8984	29920.06245	29920.06245	29920.06245	29920.06245	29920.06245	29920.06245	29920.06245	29920.06245	65211.53956	551.132473	123.951704	551.132473	551.132473	551.132473	32957.26826	551.132473	32957.26826	551.132473	551.132473	551.132473	551.132473	551.132473	551.132473	65211.53956
01-02-63-200	70.7	76	29900.81545	29900.81545	29900.81545	40827.73392	29900.81545	29900.81545	32924.57228	29900.81545	29900.81545	77132.0016	29900.81545	99922.0152	29900.81545	32924.57228	29900.81545	29900.81545	29900.81545	29900.81545	29900.81545	29900.81545	29900.81545	32924.57228	140738.0754	29900.81545	29900.81545	29900.81545	29900.81545	29900.81545	29900.81545	29900.81545	29900.81545	65179.94723	566.0905491	148.9822482	566.0905491	566.0905491	566.0905491	32924.57228	566.0905491	32924.57228	566.0905491	566.0905491	566.0905491	566.0905491	566.0905491	566.0905491	65179.94723
01-02-63-204	0.6	77	29905.9016	29905.9016	29905.9016	40844.77819	29905.9016	29905.9016	32941.67582	29905.9016	29905.9016	77124.54479	29905.9016	99938.21683	29905.9016	32941.67582	29905.9016	29905.9016	29905.9016	29905.9016	29905.9016	29905.9016	29905.9016	32941.67582	140753.6479	29905.9016	29905.9016	29905.9016	29905.9016	29905.9016	29905.9016	29905.9016	29905.9016	65197.27854	563.3709956	139.7619725	563.3709956	563.3709956	563.3709956	32941.67582	563.3709956	32941.67582	563.3709956	563.3709956	563.3709956	563.3709956	563.3709956	563.3709956	65197.27854
01-02-63-207	2.2	78	32586.41773	32586.41773	32586.41773	41506.10931	32586.41773	32586.41773	33570.98193	32586.41773	32586.41773	74599.22749	32586.41773	99050.65166	32586.41773	33570.98193	32586.41773	32586.41773	32586.41773	32586.41773	32586.41773	32586.41773	32586.41773	33570.98193	142054.9343	32586.41773	32586.41773	32586.41773	32586.41773	32586.41773	32586.41773	32586.41773	32586.41773	65374.4289	2216.471942	2652.080527	2216.471942	2216.471942	2216.471942	33570.98193	2216.471942	33570.98193	2216.471942	2216.471942	2216.471942	2216.471942	2216.471942	2216.471942	65374.4289
01-02-64-124	1	79	25610.99693	25610.99693	25610.99693	40097.20512	25610.99693	25610.99693	32340.81602	25610.99693	25610.99693	81250.80993	25610.99693	101450.6719	25610.99693	32340.81602	25610.99693	25610.99693	25610.99693	25610.99693	25610.99693	25610.99693	25610.99693	32340.81602	138690.6858	25610.99693	25610.99693	25610.99693	25610.99693	25610.99693	25610.99693	25610.99693	25610.99693	65095.07423	5030.132416	4594.46759	5030.132416	5030.132416	5030.132416	32340.81602	5030.132416	32340.81602	5030.132416	5030.132416	5030.132416	5030.132416	5030.132416	5030.132416	65095.07423
01-02-64-125	1.1	80	25613.08066	25613.08066	25613.08066	40266.95429	25613.08066	25613.08066	32513.81472	25613.08066	25613.08066	81234.80356	25613.08066	101635.175	25613.08066	32513.81472	25613.08066	25613.08066	25613.08066	25613.08066	25613.08066	25613.08066	25613.08066	32513.81472	138824.6221	25613.08066	25613.08066	25613.08066	25613.08066	25613.08066	25613.08066	25613.08066	25613.08066	65272.61738	5085.125956	4649.358351	5085.125956	5085.125956	5085.125956	32513.81472	5085.125956	32513.81472	5085.125956	5085.125956	5085.125956	5085.125956	5085.125956	5085.125956	65272.61738
01-02-64-149	1	81	25615.8208	25615.8208	25615.8208	40174.83495	25615.8208	25615.8208	32419.7259	25615.8208	25615.8208	81239.54795	25615.8208	101533.032	25615.8208	32419.7259	25615.8208	25615.8208	25615.8208	25615.8208	25615.8208	25615.8208	25615.8208	32419.7259	138753.4623	25615.8208	25615.8208	25615.8208	25615.8208	25615.8208	25615.8208	25615.8208	25615.8208	65175.73269	5050.128257	4614.344239	5050.128257	5050.128257	5050.128257	32419.7259	5050.128257	32419.7259	5050.128257	5050.128257	5050.128257	5050.128257	5050.128257	5050.128257	65175.73269
01-02-64-152	1	82	25653.83819	25653.83819	25653.83819	40240.34365	25653.83819	25653.83819	32484.58737	25653.83819	25653.83819	81197.56051	25653.83819	101585.5005	25653.83819	32484.58737	25653.83819	25653.83819	25653.83819	25653.83819	25653.83819	25653.83819	25653.83819	32484.58737	138819.2062	25653.83819	25653.83819	25653.83819	25653.83819	25653.83819	25653.83819	25653.83819	25653.83819	65239.20477	5031.179709	4595.387742	5031.179709	5031.179709	5031.179709	32484.58737	5031.179709	32484.58737	5031.179709	5031.179709	5031.179709	5031.179709	5031.179709	5031.179709	65239.20477
01-02-64-153	1	83	25630.0386	25630.0386	25630.0386	40135.08472	25630.0386	25630.0386	32378.4667	25630.0386	25630.0386	81229.21486	25630.0386	101482.4272	25630.0386	32378.4667	25630.0386	25630.0386	25630.0386	25630.0386	25630.0386	25630.0386	25630.0386	32378.4667	138727.6293	25630.0386	25630.0386	25630.0386	25630.0386	25630.0386	25630.0386	25630.0386	25630.0386	65132.15863	5021.556671	4585.821622	5021.556671	5021.556671	5021.556671	32378.4667	5021.556671	32378.4667	5021.556671	5021.556671	5021.556671	5021.556671	5021.556671	5021.556671	65132.15863
01-02-64-155	1	84	25643.51561	25643.51561	25643.51561	40190.26043	25643.51561	25643.51561	32434.04071	25643.51561	25643.51561	81211.58958	25643.51561	101535.9254	25643.51561	32434.04071	25643.51561	25643.51561	25643.51561	25643.51561	25643.51561	25643.51561	25643.51561	32434.04071	138776.0297	25643.51561	25643.51561	25643.51561	25643.51561	25643.51561	25643.51561	25643.51561	25643.51561	65188.12899	5025.169226	4589.37746	5025.169226	5025.169226	5025.169226	32434.04071	5025.169226	32434.04071	5025.169226	5025.169226	5025.169226	5025.169226	5025.169226	5025.169226	65188.12899
01-02-64-156	1.1	85	25608.4416	25608.4416	25608.4416	40238.14113	25608.4416	25608.4416	32484.66552	25608.4416	25608.4416	81241.53511	25608.4416	101605.9793	25608.4416	32484.66552	25608.4416	25608.4416	25608.4416	25608.4416	25608.4416	25608.4416	25608.4416	32484.66552	138800.2991	25608.4416	25608.4416	25608.4416	25608.4416	25608.4416	25608.4416	25608.4416	25608.4416	65243.05588	5079.934423	4644.143657	5079.934423	5079.934423	5079.934423	32484.66552	5079.934423	32484.66552	5079.934423	5079.934423	5079.934423	5079.934423	5079.934423	5079.934423	65243.05588
01-02-64-157	5	86	25632.2496	25632.2496	25632.2496	40201.08314	25632.2496	25632.2496	32445.65249	25632.2496	25632.2496	81221.55416	25632.2496	101553.4434	25632.2496	32445.65249	25632.2496	25632.2496	25632.2496	25632.2496	25632.2496	25632.2496	25632.2496	32445.65249	138780.2624	25632.2496	25632.2496	25632.2496	25632.2496	25632.2496	25632.2496	25632.2496	25632.2496	65201.00017	5041.120502	4605.32414	5041.120502	5041.120502	5041.120502	32445.65249	5041.120502	32445.65249	5041.120502	5041.120502	5041.120502	5041.120502	5041.120502	5041.120502	65201.00017
01-02-64-158	1	87	25630.73622	25630.73622	25630.73622	40197.0199	25630.73622	25630.73622	32441.58628	25630.73622	25630.73622	81223.34572	25630.73622	101549.7636	25630.73622	32441.58628	25630.73622	25630.73622	25630.73622	25630.73622	25630.73622	25630.73622	25630.73622	32441.58628	138776.5035	25630.73622	25630.73622	25630.73622	25630.73622	25630.73622	25630.73622	25630.73622	25630.73622	65196.94865	5041.383397	4605.588192	5041.383397	5041.383397	5041.383397	32441.58628	5041.383397	32441.58628	5041.383397	5041.383397	5041.383397	5041.383397	5041.383397	5041.383397	65196.94865
01-02-64-159	1	88	25658.32679	25658.32679	25658.32679	40187.33609	25658.32679	25658.32679	32430.30391	25658.32679	25658.32679	81197.56613	25658.32679	101525.2513	25658.32679	32430.30391	25658.32679	25658.32679	25658.32679	25658.32679	25658.32679	25658.32679	25658.32679	32430.30391	138779.3267	25658.32679	25658.32679	25658.32679	25658.32679	25658.32679	25658.32679	25658.32679	25658.32679	65183.04831	5008.05218	4572.262955	5008.05218	5008.05218	5008.05218	32430.30391	5008.05218	32430.30391	5008.05218	5008.05218	5008.05218	5008.05218	5008.05218	5008.05218	65183.04831
01-02-64-161	1.1	89	25605.74179	25605.74179	25605.74179	40227.03932	25605.74179	25605.74179	32473.48148	25605.74179	25605.74179	81245.02064	25605.74179	101595.1939	25605.74179	32473.48148	25605.74179	25605.74179	25605.74179	25605.74179	25605.74179	25605.74179	25605.74179	32473.48148	138790.5786	25605.74179	25605.74179	25605.74179	25605.74179	25605.74179	25605.74179	25605.74179	25605.74179	65231.79016	5078.984319	4643.188912	5078.984319	5078.984319	5078.984319	32473.48148	5078.984319	32473.48148	5078.984319	5078.984319	5078.984319	5078.984319	5078.984319	5078.984319	65231.79016
01-02-64-162	1	90	25604.2507	25604.2507	25604.2507	40109.33553	25604.2507	25604.2507	32353.52887	25604.2507	25604.2507	81256.24032	25604.2507	101467.3163	25604.2507	32353.52887	25604.2507	25604.2507	25604.2507	25604.2507	25604.2507	25604.2507	25604.2507	32353.52887	138697.6706	25604.2507	25604.2507	25604.2507	25604.2507	25604.2507	25604.2507	25604.2507	25604.2507	65108.69672	5041.296253	4605.602688	5041.296253	5041.296253	5041.296253	32353.52887	5041.296253	32353.52887	5041.296253	5041.296253	5041.296253	5041.296253	5041.296253	5041.296253	65108.69672
01-02-64-163	1.1	91	25546.76506	25546.76506	25546.76506	40157.17915	25546.76506	25546.76506	32405.26969	25546.76506	25546.76506	81307.54512	25546.76506	101548.5124	25546.76506	32405.26969	25546.76506	25546.76506	25546.76506	25546.76506	25546.76506	25546.76506	25546.76506	32405.26969	138713.4707	25546.76506	25546.76506	25546.76506	25546.76506	25546.76506	25546.76506	25546.76506	25546.76506	65166.59184	5119.369276	4683.59354	5119.369276	5119.369276	5119.369276	32405.26969	5119.369276	32405.26969	5119.369276	5119.369276	5119.369276	5119.369276	5119.369276	5119.369276	65166.59184
01-02-64-165	1	92	25635.92085	25635.92085	25635.92085	40179.29584	25635.92085	25635.92085	32423.24747	25635.92085	25635.92085	81219.81581	25635.92085	101527.7704	25635.92085	32423.24747	25635.92085	25635.92085	25635.92085	25635.92085	25635.92085	25635.92085	25635.92085	32423.24747	138764.5578	25635.92085	25635.92085	25635.92085	25635.92085	25635.92085	25635.92085	25635.92085	25635.92085	65177.67432	5029.744312	4593.958701	5029.744312	5029.744312	5029.744312	32423.24747	5029.744312	32423.24747	5029.744312	5029.744312	5029.744312	5029.744312	5029.744312	5029.744312	65177.67432
01-02-64-166	65.2	93	25626.98482	25626.98482	25626.98482	40186.67375	25626.98482	25626.98482	32431.22747	25626.98482	25626.98482	81227.8123	25626.98482	101540.3436	25626.98482	32431.22747	25626.98482	25626.98482	25626.98482	25626.98482	25626.98482	25626.98482	25626.98482	32431.22747	138766.97	25626.98482	25626.98482	25626.98482	25626.98482	25626.98482	25626.98482	25626.98482	25626.98482	65186.61881	5041.959102	4606.168245	5041.959102	5041.959102	5041.959102	32431.22747	5041.959102	32431.22747	5041.959102	5041.959102	5041.959102	5041.959102	5041.959102	5041.959102	65186.61881
01-02-64-167	1	94	25634.43613	25634.43613	25634.43613	40285.69512	25634.43613	25634.43613	32531.83347	25634.43613	25634.43613	81212.73152	25634.43613	101644.9328	25634.43613	32531.83347	25634.43613	25634.43613	25634.43613	25634.43613	25634.43613	25634.43613	25634.43613	32531.83347	138847.388	25634.43613	25634.43613	25634.43613	25634.43613	25634.43613	25634.43613	25634.43613	25634.43613	65289.36419	5068.574721	4632.828341	5068.574721	5068.574721	5068.574721	32531.83347	5068.574721	32531.83347	5068.574721	5068.574721	5068.574721	5068.574721	5068.574721	5068.574721	65289.36419
01-02-64-168	5	95	25653.0252	25653.0252	25653.0252	40243.2703	25653.0252	25653.0252	32487.61353	25653.0252	25653.0252	81198.11068	25653.0252	101589.1136	25653.0252	32487.61353	25653.0252	25653.0252	25653.0252	25653.0252	25653.0252	25653.0252	25653.0252	32487.61353	138821.1928	25653.0252	25653.0252	25653.0252	25653.0252	25653.0252	25653.0252	25653.0252	25653.0252	65242.38224	5033.095511	4597.305123	5033.095511	5033.095511	5033.095511	32487.61353	5033.095511	32487.61353	5033.095511	5033.095511	5033.095511	5033.095511	5033.095511	5033.095511	65242.38224
01-02-64-169	1.1	96	25607.02865	25607.02865	25607.02865	40232.60801	25607.02865	25607.02865	32479.09485	25607.02865	25607.02865	81243.33655	25607.02865	101600.6375	25607.02865	32479.09485	25607.02865	25607.02865	25607.02865	25607.02865	25607.02865	25607.02865	25607.02865	32479.09485	138795.4291	25607.02865	25607.02865	25607.02865	25607.02865	25607.02865	25607.02865	25607.02865	25607.02865	65237.45012	5079.530628	4643.73726	5079.530628	5079.530628	5079.530628	32479.09485	5079.530628	32479.09485	5079.530628	5079.530628	5079.530628	5079.530628	5079.530628	5079.530628	65237.45012
01-02-64-170	1.1	97	25601.32628	25601.32628	25601.32628	40254.11489	25601.32628	25601.32628	32501.32336	25601.32628	25601.32628	81247.15122	25601.32628	101627.0421	25601.32628	32501.32336	25601.32628	25601.32628	25601.32628	25601.32628	25601.32628	25601.32628	25601.32628	32501.32336	138810.1126	25601.32628	25601.32628	25601.32628	25601.32628	25601.32628	25601.32628	25601.32628	25601.32628	65260.75475	5093.36148	4657.582378	5093.36148	5093.36148	5093.36148	32501.32336	5093.36148	32501.32336	5093.36148	5093.36148	5093.36148	5093.36148	5093.36148	5093.36148	65260.75475
01-02-64-172	6.5	98	22494.34172	22494.34172	22494.34172	43014.26125	22494.34172	22494.34172	35536.0215	22494.34172	22494.34172	84574.65977	22494.34172	106155.6701	22494.34172	35536.0215	22494.34172	22494.34172	22494.34172	22494.34172	22494.34172	22494.34172	22494.34172	35536.0215	139520.4153	22494.34172	22494.34172	22494.34172	22494.34172	22494.34172	22494.34172	22494.34172	22494.34172	68483.42337	10239.61339	9823.737299	10239.61339	10239.61339	10239.61339	35536.0215	10239.61339	35536.0215	10239.61339	10239.61339	10239.61339	10239.61339	10239.61339	10239.61339	68483.42337
01-02-64-179	1	99	25634.40551	25634.40551	25634.40551	40200.29284	25634.40551	25634.40551	32444.73637	25634.40551	25634.40551	81219.5411	25634.40551	101551.4918	25634.40551	32444.73637	25634.40551	25634.40551	25634.40551	25634.40551	25634.40551	25634.40551	25634.40551	32444.73637	138780.4575	25634.40551	25634.40551	25634.40551	25634.40551	25634.40551	25634.40551	25634.40551	25634.40551	65199.87919	5038.501734	4602.705646	5038.501734	5038.501734	5038.501734	32444.73637	5038.501734	32444.73637	5038.501734	5038.501734	5038.501734	5038.501734	5038.501734	5038.501734	65199.87919
01-02-64-181	1	100	25586.8929	25586.8929	25586.8929	40115.31842	25586.8929	25586.8929	32360.51784	25586.8929	25586.8929	81272.42167	25586.8929	101482.5974	25586.8929	32360.51784	25586.8929	25586.8929	25586.8929	25586.8929	25586.8929	25586.8929	25586.8929	32360.51784	138695.8131	25586.8929	25586.8929	25586.8929	25586.8929	25586.8929	25586.8929	25586.8929	25586.8929	65117.32079	5062.056842	4626.347042	5062.056842	5062.056842	5062.056842	32360.51784	5062.056842	32360.51784	5062.056842	5062.056842	5062.056842	5062.056842	5062.056842	5062.056842	65117.32079
01-02-64-182	1	101	27528.84595	27528.84595	27528.84595	40949.45906	27528.84595	27528.84595	33121.76324	27528.84595	27528.84595	79335.82661	27528.84595	101391.492	27528.84595	33121.76324	27528.84595	27528.84595	27528.84595	27528.84595	27528.84595	27528.84595	27528.84595	33121.76324	140061.5159	27528.84595	27528.84595	27528.84595	27528.84595	27528.84595	27528.84595	27528.84595	27528.84595	65713.39195	3260.099683	2830.6584	3260.099683	3260.099683	3260.099683	33121.76324	3260.099683	33121.76324	3260.099683	3260.099683	3260.099683	3260.099683	3260.099683	3260.099683	65713.39195
01-02-64-189	0.9	102	27459.53239	27459.53239	27459.53239	40938.46289	27459.53239	27459.53239	33113.34693	27459.53239	27459.53239	79403.16846	27459.53239	101416.4794	27459.53239	33113.34693	27459.53239	27459.53239	27459.53239	27459.53239	27459.53239	27459.53239	27459.53239	33113.34693	140028.4521	27459.53239	27459.53239	27459.53239	27459.53239	27459.53239	27459.53239	27459.53239	27459.53239	65712.47349	3331.847365	2902.098582	3331.847365	3331.847365	3331.847365	33113.34693	3331.847365	33113.34693	3331.847365	3331.847365	3331.847365	3331.847365	3331.847365	3331.847365	65712.47349
01-02-64-192	1	103	25623.96605	25623.96605	25623.96605	40202.08339	25623.96605	25623.96605	32447.0962	25623.96605	25623.96605	81229.45663	25623.96605	101558.7146	25623.96605	32447.0962	25623.96605	25623.96605	25623.96605	25623.96605	25623.96605	25623.96605	25623.96605	32447.0962	138777.9148	25623.96605	25623.96605	25623.96605	25623.96605	25623.96605	25623.96605	25623.96605	25623.96605	65203.17318	5050.48799	4614.691176	5050.48799	5050.48799	5050.48799	32447.0962	5050.48799	32447.0962	5050.48799	5050.48799	5050.48799	5050.48799	5050.48799	5050.48799	65203.17318
01-02-64-195	2.1	104	28740.53174	28740.53174	28740.53174	41152.43087	28740.53174	28740.53174	33284.63148	28740.53174	28740.53174	78163.8371	28740.53174	100952.9413	28740.53174	33284.63148	28740.53174	28740.53174	28740.53174	28740.53174	28740.53174	28740.53174	28740.53174	33284.63148	140635.7388	28740.53174	28740.53174	28740.53174	28740.53174	28740.53174	28740.53174	28740.53174	28740.53174	65732.72491	2014.820596	1597.646446	2014.820596	2014.820596	2014.820596	33284.63148	2014.820596	33284.63148	2014.820596	2014.820596	2014.820596	2014.820596	2014.820596	2014.820596	65732.72491
01-02-64-197	2	105	28762.14854	28762.14854	28762.14854	41126.83947	28762.14854	28762.14854	33257.99553	28762.14854	28762.14854	78146.36246	28762.14854	100912.0199	28762.14854	33257.99553	28762.14854	28762.14854	28762.14854	28762.14854	28762.14854	28762.14854	28762.14854	33257.99553	140622.2483	28762.14854	28762.14854	28762.14854	28762.14854	28762.14854	28762.14854	28762.14854	28762.14854	65701.77607	1975.315932	1556.670831	1975.315932	1975.315932	1975.315932	33257.99553	1975.315932	33257.99553	1975.315932	1975.315932	1975.315932	1975.315932	1975.315932	1975.315932	65701.77607
01-02-64-213	2.2	106	28848.12874	28848.12874	28848.12874	41284.91895	28848.12874	28848.12874	33415.60478	28848.12874	28848.12874	78047.63374	28848.12874	101041.7199	28848.12874	33415.60478	28848.12874	28848.12874	28848.12874	28848.12874	28848.12874	28848.12874	28848.12874	33415.60478	140777.7341	28848.12874	28848.12874	28848.12874	28848.12874	28848.12874	28848.12874	28848.12874	28848.12874	65855.85054	1978.693831	1572.644665	1978.693831	1978.693831	1978.693831	33415.60478	1978.693831	33415.60478	1978.693831	1978.693831	1978.693831	1978.693831	1978.693831	1978.693831	65855.85054
01-02-64-214	2.1	107	28724.66485	28724.66485	28724.66485	41123.33487	28724.66485	28724.66485	33255.62641	28724.66485	28724.66485	78182.0891	28724.66485	100929.1197	28724.66485	33255.62641	28724.66485	28724.66485	28724.66485	28724.66485	28724.66485	28724.66485	28724.66485	33255.62641	140607.0921	28724.66485	28724.66485	28724.66485	28724.66485	28724.66485	28724.66485	28724.66485	28724.66485	65704.38145	2015.336917	1596.164608	2015.336917	2015.336917	2015.336917	33255.62641	2015.336917	33255.62641	2015.336917	2015.336917	2015.336917	2015.336917	2015.336917	2015.336917	65704.38145
01-02-64-216	2	108	28791.65834	28791.65834	28791.65834	41217.05127	28791.65834	28791.65834	33348.55118	28791.65834	28791.65834	78108.38999	28791.65834	100996.9757	28791.65834	33348.55118	28791.65834	28791.65834	28791.65834	28791.65834	28791.65834	28791.65834	28791.65834	33348.55118	140704.5698	28791.65834	28791.65834	28791.65834	28791.65834	28791.65834	28791.65834	28791.65834	28791.65834	65793.00064	1997.489808	1585.361333	1997.489808	1997.489808	1997.489808	33348.55118	1997.489808	33348.55118	1997.489808	1997.489808	1997.489808	1997.489808	1997.489808	1997.489808	65793.00064
01-02-64-217	2.2	109	28780.74744	28780.74744	28780.74744	41113.06829	28780.74744	28780.74744	33243.44716	28780.74744	28780.74744	78130.43256	28780.74744	100886.0823	28780.74744	33243.44716	28780.74744	28780.74744	28780.74744	28780.74744	28780.74744	28780.74744	28780.74744	33243.44716	140617.2622	28780.74744	28780.74744	28780.74744	28780.74744	28780.74744	28780.74744	28780.74744	28780.74744	65683.93553	1946.358398	1526.972442	1946.358398	1946.358398	1946.358398	33243.44716	1946.358398	33243.44716	1946.358398	1946.358398	1946.358398	1946.358398	1946.358398	1946.358398	65683.93553
01-02-64-218	2.2	110	28760.26111	28760.26111	28760.26111	41125.81594	28760.26111	28760.26111	33257.01704	28760.26111	28760.26111	78148.25803	28760.26111	100911.929	28760.26111	33257.01704	28760.26111	28760.26111	28760.26111	28760.26111	28760.26111	28760.26111	28760.26111	33257.01704	140620.8035	28760.26111	28760.26111	28760.26111	28760.26111	28760.26111	28760.26111	28760.26111	28760.26111	65701.00432	1976.831934	1558.104831	1976.831934	1976.831934	1976.831934	33257.01704	1976.831934	33257.01704	1976.831934	1976.831934	1976.831934	1976.831934	1976.831934	1976.831934	65701.00432
01-02-64-225	2.2	111	28806.57701	28806.57701	28806.57701	41201.62195	28806.57701	28806.57701	33332.43459	28806.57701	28806.57701	78096.01704	28806.57701	100971.2137	28806.57701	33332.43459	28806.57701	28806.57701	28806.57701	28806.57701	28806.57701	28806.57701	28806.57701	33332.43459	140697.063	28806.57701	28806.57701	28806.57701	28806.57701	28806.57701	28806.57701	28806.57701	28806.57701	65774.01231	1971.034095	1557.999101	1971.034095	1971.034095	1971.034095	33332.43459	1971.034095	33332.43459	1971.034095	1971.034095	1971.034095	1971.034095	1971.034095	1971.034095	65774.01231
01-02-64-226	2	112	28716.72279	28716.72279	28716.72279	41144.45023	28716.72279	28716.72279	33277.29418	28716.72279	28716.72279	78187.19475	28716.72279	100957.3191	28716.72279	33277.29418	28716.72279	28716.72279	28716.72279	28716.72279	28716.72279	28716.72279	28716.72279	33277.29418	140621.4686	28716.72279	28716.72279	28716.72279	28716.72279	28716.72279	28716.72279	28716.72279	28716.72279	65728.23627	2036.749977	1618.84247	2036.749977	2036.749977	2036.749977	33277.29418	2036.749977	33277.29418	2036.749977	2036.749977	2036.749977	2036.749977	2036.749977	2036.749977	65728.23627
01-02-64-227	2.2	113	28801.12129	28801.12129	28801.12129	41149.93867	28801.12129	28801.12129	33280.1961	28801.12129	28801.12129	78106.99852	28801.12129	100916.1013	28801.12129	33280.1961	28801.12129	28801.12129	28801.12129	28801.12129	28801.12129	28801.12129	28801.12129	33280.1961	140653.6559	28801.12129	28801.12129	28801.12129	28801.12129	28801.12129	28801.12129	28801.12129	28801.12129	65719.80296	1945.336313	1528.594284	1945.336313	1945.336313	1945.336313	33280.1961	1945.336313	33280.1961	1945.336313	1945.336313	1945.336313	1945.336313	1945.336313	1945.336313	65719.80296
01-03-56-230	4.1	114	11609.65739	11609.65739	11609.65739	48700.90012	11609.65739	11609.65739	44585.03094	11609.65739	11609.65739	113775.0535	11609.65739	117118.6949	11609.65739	44585.03094	11609.65739	11609.65739	11609.65739	11609.65739	11609.65739	11609.65739	11609.65739	44585.03094	126082.4158	11609.65739	11609.65739	11609.65739	11609.65739	11609.65739	11609.65739	11609.65739	11609.65739	72848.01487	39038.02318	38602.58985	39038.02318	39038.02318	39038.02318	44585.03094	39038.02318	44585.03094	39038.02318	39038.02318	39038.02318	39038.02318	39038.02318	39038.02318	72848.01487
01-03-56-249	4.1	115	11641.74447	11641.74447	11641.74447	48733.64973	11641.74447	11641.74447	44617.88289	11641.74447	11641.74447	113789.7654	11641.74447	117151.4259	11641.74447	44617.88289	11641.74447	11641.74447	11641.74447	11641.74447	11641.74447	11641.74447	11641.74447	44617.88289	126101.0151	11641.74447	11641.74447	11641.74447	11641.74447	11641.74447	11641.74447	11641.74447	11641.74447	72879.91407	39059.60423	38624.15959	39059.60423	39059.60423	39059.60423	44617.88289	39059.60423	44617.88289	39059.60423	39059.60423	39059.60423	39059.60423	39059.60423	39059.60423	72879.91407
01-03-56-250	4	116	11480.63603	11480.63603	11480.63603	48586.00927	11480.63603	11480.63603	44462.0929	11480.63603	11480.63603	113674.2178	11480.63603	117004.1504	11480.63603	44462.0929	11480.63603	11480.63603	11480.63603	11480.63603	11480.63603	11480.63603	11480.63603	44462.0929	126057.7774	11480.63603	11480.63603	11480.63603	11480.63603	11480.63603	11480.63603	11480.63603	11480.63603	72744.13714	38919.40413	38483.99726	38919.40413	38919.40413	38919.40413	44462.0929	38919.40413	44462.0929	38919.40413	38919.40413	38919.40413	38919.40413	38919.40413	38919.40413	72744.13714
01-03-56-252	4.1	117	11565.95001	11565.95001	11565.95001	48658.61687	11565.95001	11565.95001	44541.55062	11565.95001	11565.95001	113749.2379	11565.95001	117076.4771	11565.95001	44541.55062	11565.95001	11565.95001	11565.95001	11565.95001	11565.95001	11565.95001	11565.95001	44541.55062	126064.0367	11565.95001	11565.95001	11565.95001	11565.95001	11565.95001	11565.95001	11565.95001	11565.95001	72807.9439	39004.22184	38568.8014	39004.22184	39004.22184	39004.22184	44541.55062	39004.22184	44541.55062	39004.22184	39004.22184	39004.22184	39004.22184	39004.22184	39004.22184	72807.9439
01-03-56-253	4.1	118	11575.61545	11575.61545	11575.61545	48658.60079	11575.61545	11575.61545	44546.03442	11575.61545	11575.61545	113778.0989	11575.61545	117076.2803	11575.61545	44546.03442	11575.61545	11575.61545	11575.61545	11575.61545	11575.61545	11575.61545	11575.61545	44546.03442	126040.2501	11575.61545	11575.61545	11575.61545	11575.61545	11575.61545	11575.61545	11575.61545	11575.61545	72803.22139	39029.39969	38593.98771	39029.39969	39029.39969	39029.39969	44546.03442	39029.39969	44546.03442	39029.39969	39029.39969	39029.39969	39029.39969	39029.39969	39029.39969	72803.22139
01-03-56-255	4.1	119	11606.58763	11606.58763	11606.58763	48697.70984	11606.58763	11606.58763	44581.85668	11606.58763	11606.58763	113773.7876	11606.58763	117115.5053	11606.58763	44581.85668	11606.58763	11606.58763	11606.58763	11606.58763	11606.58763	11606.58763	11606.58763	44581.85668	126080.4669	11606.58763	11606.58763	11606.58763	11606.58763	11606.58763	11606.58763	11606.58763	11606.58763	72844.88029	39036.06723	38600.63506	39036.06723	39036.06723	39036.06723	44581.85668	39036.06723	44581.85668	39036.06723	39036.06723	39036.06723	39036.06723	39036.06723	39036.06723	72844.88029
01-03-56-257	44.6	120	11606.16162	11606.16162	11606.16162	48693.13346	11606.16162	11606.16162	44579.15521	11606.16162	11606.16162	113783.8599	11606.16162	117110.8553	11606.16162	44579.15521	11606.16162	11606.16162	11606.16162	11606.16162	11606.16162	11606.16162	11606.16162	44579.15521	126067.8799	11606.16162	11606.16162	11606.16162	11606.16162	11606.16162	11606.16162	11606.16162	11606.16162	72838.44601	39043.6303	38608.20322	39043.6303	39043.6303	39043.6303	44579.15521	39043.6303	44579.15521	39043.6303	39043.6303	39043.6303	39043.6303	39043.6303	39043.6303	72838.44601
01-03-56-263	4.1	121	11650.60615	11650.60615	11650.60615	48744.86038	11650.60615	11650.60615	44628.13598	11650.60615	11650.60615	113788.4248	11650.60615	117162.6699	11650.60615	44628.13598	11650.60615	11650.60615	11650.60615	11650.60615	11650.60615	11650.60615	11650.60615	44628.13598	126112.6356	11650.60615	11650.60615	11650.60615	11650.60615	11650.60615	11650.60615	11650.60615	11650.60615	72891.87263	39061.43565	38625.9854	39061.43565	39061.43565	39061.43565	44628.13598	39061.43565	44628.13598	39061.43565	39061.43565	39061.43565	39061.43565	39061.43565	39061.43565	72891.87263
01-03-56-265	4.2	122	11623.98512	11623.98512	11623.98512	48697.92301	11623.98512	11623.98512	44590.04638	11623.98512	11623.98512	113825.0675	11623.98512	117115.3827	11623.98512	44590.04638	11623.98512	11623.98512	11623.98512	11623.98512	11623.98512	11623.98512	11623.98512	44590.04638	126038.4137	11623.98512	11623.98512	11623.98512	11623.98512	11623.98512	11623.98512	11623.98512	11623.98512	72836.73588	39080.84964	38645.43222	39080.84964	39080.84964	39080.84964	44590.04638	39080.84964	44590.04638	39080.84964	39080.84964	39080.84964	39080.84964	39080.84964	39080.84964	72836.73588
01-03-56-266	4.2	123	11625.23699	11625.23699	11625.23699	48692.30135	11625.23699	11625.23699	44587.52021	11625.23699	11625.23699	113842.5001	11625.23699	117109.6239	11625.23699	44587.52021	11625.23699	11625.23699	11625.23699	11625.23699	11625.23699	11625.23699	11625.23699	44587.52021	126018.7653	11625.23699	11625.23699	11625.23699	11625.23699	11625.23699	11625.23699	11625.23699	11625.23699	72827.99695	39094.55897	38659.14942	39094.55897	39094.55897	39094.55897	44587.52021	39094.55897	44587.52021	39094.55897	39094.55897	39094.55897	39094.55897	39094.55897	39094.55897	72827.99695
01-03-56-271	4.1	124	11633.63506	11633.63506	11633.63506	48725.56366	11633.63506	11633.63506	44609.68448	11633.63506	11633.63506	113785.5729	11633.63506	117143.3479	11633.63506	44609.68448	11633.63506	11633.63506	11633.63506	11633.63506	11633.63506	11633.63506	11633.63506	44609.68448	126096.883	11633.63506	11633.63506	11633.63506	11633.63506	11633.63506	11633.63506	11633.63506	11633.63506	72872.12903	39053.78661	38618.34459	39053.78661	39053.78661	39053.78661	44609.68448	39053.78661	44609.68448	39053.78661	39053.78661	39053.78661	39053.78661	39053.78661	39053.78661	72872.12903
01-03-56-272	129.2	125	11619.61997	11619.61997	11619.61997	48702.32376	11619.61997	11619.61997	44590.4451	11619.61997	11619.61997	113801.2813	11619.61997	117119.9543	11619.61997	44590.4451	11619.61997	11619.61997	11619.61997	11619.61997	11619.61997	11619.61997	11619.61997	44590.4451	126062.1459	11619.61997	11619.61997	11619.61997	11619.61997	11619.61997	11619.61997	11619.61997	11619.61997	72845.22924	39061.27683	38625.85036	39061.27683	39061.27683	39061.27683	44590.4451	39061.27683	44590.4451	39061.27683	39061.27683	39061.27683	39061.27683	39061.27683	39061.27683	72845.22924
01-03-56-273	4.2	126	11576.07774	11576.07774	11576.07774	48648.65418	11576.07774	11576.07774	44540.77041	11576.07774	11576.07774	113803.8488	11576.07774	117066.1383	11576.07774	44540.77041	11576.07774	11576.07774	11576.07774	11576.07774	11576.07774	11576.07774	11576.07774	44540.77041	126009.7033	11576.07774	11576.07774	11576.07774	11576.07774	11576.07774	11576.07774	11576.07774	11576.07774	72788.59865	39049.22426	38613.82485	39049.22426	39049.22426	39049.22426	44540.77041	39049.22426	44540.77041	39049.22426	39049.22426	39049.22426	39049.22426	39049.22426	39049.22426	72788.59865
01-03-56-276	4.1	127	11629.06736	11629.06736	11629.06736	48721.48058	11629.06736	11629.06736	44605.3239	11629.06736	11629.06736	113782.0379	11629.06736	117139.2777	11629.06736	44605.3239	11629.06736	11629.06736	11629.06736	11629.06736	11629.06736	11629.06736	11629.06736	44605.3239	126095.9644	11629.06736	11629.06736	11629.06736	11629.06736	11629.06736	11629.06736	11629.06736	11629.06736	72868.42901	39049.61289	38614.17179	39049.61289	39049.61289	39049.61289	44605.3239	39049.61289	44605.3239	39049.61289	39049.61289	39049.61289	39049.61289	39049.61289	39049.61289	72868.42901
01-03-56-279	4.1	128	11616.87507	11616.87507	11616.87507	48701.67466	11616.87507	11616.87507	44588.81449	11616.87507	11616.87507	113794.703	11616.87507	117119.3466	11616.87507	44588.81449	11616.87507	11616.87507	11616.87507	11616.87507	11616.87507	11616.87507	11616.87507	44588.81449	126066.9571	11616.87507	11616.87507	11616.87507	11616.87507	11616.87507	11616.87507	11616.87507	11616.87507	72845.62262	39055.36645	38619.9384	39055.36645	39055.36645	39055.36645	44588.81449	39055.36645	44588.81449	39055.36645	39055.36645	39055.36645	39055.36645	39055.36645	39055.36645	72845.62262
01-03-56-281	4.1	129	11613.72048	11613.72048	11613.72048	48698.10477	11613.72048	11613.72048	44585.39224	11613.72048	11613.72048	113794.1178	11613.72048	117115.7722	11613.72048	44585.39224	11613.72048	11613.72048	11613.72048	11613.72048	11613.72048	11613.72048	11613.72048	44585.39224	126064.0913	11613.72048	11613.72048	11613.72048	11613.72048	11613.72048	11613.72048	11613.72048	11613.72048	72841.97936	39053.90345	38618.47694	39053.90345	39053.90345	39053.90345	44585.39224	39053.90345	44585.39224	39053.90345	39053.90345	39053.90345	39053.90345	39053.90345	39053.90345	72841.97936
01-03-56-284	4.1	130	11671.43782	11671.43782	11671.43782	48766.91633	11671.43782	11671.43782	44649.89381	11671.43782	11671.43782	113795.9774	11671.43782	117184.728	11671.43782	44649.89381	11671.43782	11671.43782	11671.43782	11671.43782	11671.43782	11671.43782	11671.43782	44649.89381	126127.1106	11671.43782	11671.43782	11671.43782	11671.43782	11671.43782	11671.43782	11671.43782	11671.43782	72913.74074	39073.92593	38638.46758	39073.92593	39073.92593	39073.92593	44649.89381	39073.92593	44649.89381	39073.92593	39073.92593	39073.92593	39073.92593	39073.92593	39073.92593	72913.74074
01-03-56-285	4.1	131	11476.76342	11476.76342	11476.76342	48576.91316	11476.76342	11476.76342	44455.32498	11476.76342	11476.76342	113685.2603	11476.76342	116994.9759	11476.76342	44455.32498	11476.76342	11476.76342	11476.76342	11476.76342	11476.76342	11476.76342	11476.76342	44455.32498	126040.1773	11476.76342	11476.76342	11476.76342	11476.76342	11476.76342	11476.76342	11476.76342	11476.76342	72732.81886	38926.62687	38491.22781	38926.62687	38926.62687	38926.62687	44455.32498	38926.62687	44455.32498	38926.62687	38926.62687	38926.62687	38926.62687	38926.62687	38926.62687	72732.81886
01-03-56-286	4.1	132	11615.831	11615.831	11615.831	48699.04287	11615.831	11615.831	44586.88666	11615.831	11615.831	113798.0911	11615.831	117116.6866	11615.831	44586.88666	11615.831	11615.831	11615.831	11615.831	11615.831	11615.831	11615.831	44586.88666	126061.6974	11615.831	11615.831	11615.831	11615.831	11615.831	11615.831	11615.831	11615.831	72842.31362	39057.61911	38622.19331	39057.61911	39057.61911	39057.61911	44586.88666	39057.61911	44586.88666	39057.61911	39057.61911	39057.61911	39057.61911	39057.61911	39057.61911	72842.31362
01-03-56-287	44.4	133	11443.24971	11443.24971	11443.24971	48583.76747	11443.24971	11443.24971	44443.19206	11443.24971	11443.24971	113566.2986	11443.24971	117002.4061	11443.24971	44443.19206	11443.24971	11443.24971	11443.24971	11443.24971	11443.24971	11443.24971	11443.24971	44443.19206	126144.3628	11443.24971	11443.24971	11443.24971	11443.24971	11443.24971	11443.24971	11443.24971	11443.24971	72759.28555	38824.59329	38389.15618	38824.59329	38824.59329	38824.59329	44443.19206	38824.59329	44443.19206	38824.59329	38824.59329	38824.59329	38824.59329	38824.59329	38824.59329	72759.28555
01-03-56-289	35	134	11600.63042	11600.63042	11600.63042	48687.27769	11600.63042	11600.63042	44573.37617	11600.63042	11600.63042	113781.8392	11600.63042	117104.9991	11600.63042	44573.37617	11600.63042	11600.63042	11600.63042	11600.63042	11600.63042	11600.63042	11600.63042	44573.37617	126064.0537	11600.63042	11600.63042	11600.63042	11600.63042	11600.63042	11600.63042	11600.63042	11600.63042	72832.64307	39040.30553	38604.88069	39040.30553	39040.30553	39040.30553	44573.37617	39040.30553	44573.37617	39040.30553	39040.30553	39040.30553	39040.30553	39040.30553	39040.30553	72832.64307
01-03-56-291	141.7	135	11574.25258	11574.25258	11574.25258	48663.54877	11574.25258	11574.25258	44548.11453	11574.25258	11574.25258	113761.8243	11574.25258	117081.3426	11574.25258	44548.11453	11574.25258	11574.25258	11574.25258	11574.25258	11574.25258	11574.25258	11574.25258	44548.11453	126058.2942	11574.25258	11574.25258	11574.25258	11574.25258	11574.25258	11574.25258	11574.25258	11574.25258	72811.0572	39016.51794	38581.09878	39016.51794	39016.51794	39016.51794	44548.11453	39016.51794	44548.11453	39016.51794	39016.51794	39016.51794	39016.51794	39016.51794	39016.51794	72811.0572
01-03-56-292	4.2	136	11619.75897	11619.75897	11619.75897	48692.80808	11619.75897	11619.75897	44585.27599	11619.75897	11619.75897	113825.0784	11619.75897	117110.255	11619.75897	44585.27599	11619.75897	11619.75897	11619.75897	11619.75897	11619.75897	11619.75897	11619.75897	44585.27599	126033.6068	11619.75897	11619.75897	11619.75897	11619.75897	11619.75897	11619.75897	11619.75897	11619.75897	72831.37646	39079.49639	38644.08147	39079.49639	39079.49639	39079.49639	44585.27599	39079.49639	44585.27599	39079.49639	39079.49639	39079.49639	39079.49639	39079.49639	39079.49639	72831.37646
01-03-56-294	0.9	137	11549.11441	11549.11441	11549.11441	49390.89215	11549.11441	11549.11441	44603.97417	11549.11441	11549.11441	109513.2699	11549.11441	117701.9795	11549.11441	44603.97417	11549.11441	11549.11441	11549.11441	11549.11441	11549.11441	11549.11441	11549.11441	44603.97417	130068.0472	11549.11441	11549.11441	11549.11441	11549.11441	11549.11441	11549.11441	11549.11441	11549.11441	74172.22278	35565.25115	35129.96073	35565.25115	35565.25115	35565.25115	44603.97417	35565.25115	44603.97417	35565.25115	35565.25115	35565.25115	35565.25115	35565.25115	35565.25115	74172.22278
01-03-56-296	0.9	138	11551.02905	11551.02905	11551.02905	49392.73822	11551.02905	11551.02905	44603.46993	11551.02905	11551.02905	109497.1921	11551.02905	117702.9472	11551.02905	44603.46993	11551.02905	11551.02905	11551.02905	11551.02905	11551.02905	11551.02905	11551.02905	44603.46993	130081.7711	11551.02905	11551.02905	11551.02905	11551.02905	11551.02905	11551.02905	11551.02905	11551.02905	74176.10494	35552.12637	35116.84282	35552.12637	35552.12637	35552.12637	44603.46993	35552.12637	44603.46993	35552.12637	35552.12637	35552.12637	35552.12637	35552.12637	35552.12637	74176.10494
01-03-56-297	4.1	139	11621.67657	11621.67657	11621.67657	48702.0695	11621.67657	11621.67657	44591.25943	11621.67657	11621.67657	113808.0297	11621.67657	117119.6549	11621.67657	44591.25943	11621.67657	11621.67657	11621.67657	11621.67657	11621.67657	11621.67657	11621.67657	44591.25943	126056.3466	11621.67657	11621.67657	11621.67657	11621.67657	11621.67657	11621.67657	11621.67657	11621.67657	72843.86159	39067.0946	38631.67021	39067.0946	39067.0946	39067.0946	44591.25943	39067.0946	44591.25943	39067.0946	39067.0946	39067.0946	39067.0946	39067.0946	39067.0946	72843.86159
01-03-56-299	0.9	140	10589.48683	10589.48683	10589.48683	48357.8251	10589.48683	10589.48683	43783.46207	10589.48683	10589.48683	110614.7224	10589.48683	116731.5198	10589.48683	43783.46207	10589.48683	10589.48683	10589.48683	10589.48683	10589.48683	10589.48683	10589.48683	43783.46207	128287.4793	10589.48683	10589.48683	10589.48683	10589.48683	10589.48683	10589.48683	10589.48683	10589.48683	72964.23785	36190.86731	35755.06951	36190.86731	36190.86731	36190.86731	43783.46207	36190.86731	43783.46207	36190.86731	36190.86731	36190.86731	36190.86731	36190.86731	36190.86731	72964.23785
01-03-56-300	1	141	10590.63702	10590.63702	10590.63702	48356.01964	10590.63702	10590.63702	43785.61674	10590.63702	10590.63702	110640.8712	10590.63702	116730.6413	10590.63702	43785.61674	10590.63702	10590.63702	10590.63702	10590.63702	10590.63702	10590.63702	10590.63702	43785.61674	128265.608	10590.63702	10590.63702	10590.63702	10590.63702	10590.63702	10590.63702	10590.63702	10590.63702	72958.79713	36213.05137	35777.25343	36213.05137	36213.05137	36213.05137	43785.61674	36213.05137	43785.61674	36213.05137	36213.05137	36213.05137	36213.05137	36213.05137	36213.05137	72958.79713
01-03-56-302	44.7	142	11634.4129	11634.4129	11634.4129	49476.1908	11634.4129	11634.4129	44702.22811	11634.4129	11634.4129	109635.6391	11634.4129	117792.2541	11634.4129	44702.22811	11634.4129	11634.4129	11634.4129	11634.4129	11634.4129	11634.4129	11634.4129	44702.22811	130054.2238	11634.4129	11634.4129	11634.4129	11634.4129	11634.4129	11634.4129	11634.4129	11634.4129	74244.8284	35697.81411	35262.53017	35697.81411	35697.81411	35697.81411	44702.22811	35697.81411	44702.22811	35697.81411	35697.81411	35697.81411	35697.81411	35697.81411	35697.81411	74244.8284
01-03-56-303	4.1	143	11589.54879	11589.54879	11589.54879	48676.59023	11589.54879	11589.54879	44562.36993	11589.54879	11589.54879	113775.2075	11589.54879	117094.3294	11589.54879	44562.36993	11589.54879	11589.54879	11589.54879	11589.54879	11589.54879	11589.54879	11589.54879	44562.36993	126059.4962	11589.54879	11589.54879	11589.54879	11589.54879	11589.54879	11589.54879	11589.54879	11589.54879	72822.53222	39031.67039	38596.2488	39031.67039	39031.67039	39031.67039	44562.36993	39031.67039	44562.36993	39031.67039	39031.67039	39031.67039	39031.67039	39031.67039	39031.67039	72822.53222
01-03-56-304	128.4	144	10870.02746	10870.02746	10870.02746	48607.82599	10870.02746	10870.02746	44070.94192	10870.02746	10870.02746	110962.3318	10870.02746	116990.3422	10870.02746	44070.94192	10870.02746	10870.02746	10870.02746	10870.02746	10870.02746	10870.02746	10870.02746	44070.94192	128246.5321	10870.02746	10870.02746	10870.02746	10870.02746	10870.02746	10870.02746	10870.02746	10870.02746	73174.85168	36566.77504	36130.97812	36566.77504	36566.77504	36566.77504	44070.94192	36566.77504	44070.94192	36566.77504	36566.77504	36566.77504	36566.77504	36566.77504	36566.77504	73174.85168
01-03-56-305	44.7	145	11669.55528	11669.55528	11669.55528	49511.2329	11669.55528	11669.55528	44740.21076	11669.55528	11669.55528	109669.0157	11669.55528	117828.4421	11669.55528	44740.21076	11669.55528	11669.55528	11669.55528	11669.55528	11669.55528	11669.55528	11669.55528	44740.21076	130061.2163	11669.55528	11669.55528	11669.55528	11669.55528	11669.55528	11669.55528	11669.55528	11669.55528	74276.74302	35737.83556	35302.56036	35737.83556	35737.83556	35737.83556	44740.21076	35737.83556	44740.21076	35737.83556	35737.83556	35737.83556	35737.83556	35737.83556	35737.83556	74276.74302
01-03-56-306	249.7	146	11538.55982	11538.55982	11538.55982	49380.23881	11538.55982	11538.55982	44590.23177	11538.55982	11538.55982	109487.5287	11538.55982	117690.1429	11538.55982	44590.23177	11538.55982	11538.55982	11538.55982	11538.55982	11538.55982	11538.55982	11538.55982	44590.23177	130077.6007	11538.55982	11538.55982	11538.55982	11538.55982	11538.55982	11538.55982	11538.55982	11538.55982	74164.44102	35539.75482	35104.46733	35539.75482	35539.75482	35539.75482	44590.23177	35539.75482	44590.23177	35539.75482	35539.75482	35539.75482	35539.75482	35539.75482	35539.75482	74164.44102
01-03-56-308	46.5	147	11590.14467	11590.14467	11590.14467	49431.92527	11590.14467	11590.14467	44644.74022	11590.14467	11590.14467	109525.8497	11590.14467	117743.0002	11590.14467	44644.74022	11590.14467	11590.14467	11590.14467	11590.14467	11590.14467	11590.14467	11590.14467	44644.74022	130096.0811	11590.14467	11590.14467	11590.14467	11590.14467	11590.14467	11590.14467	11590.14467	11590.14467	74212.87543	35589.51495	35154.24441	35589.51495	35589.51495	35589.51495	44644.74022	35589.51495	44644.74022	35589.51495	35589.51495	35589.51495	35589.51495	35589.51495	35589.51495	74212.87543
01-03-56-309	70.4	148	11614.11916	11614.11916	11614.11916	48698.47541	11614.11916	11614.11916	44585.7806	11614.11916	11614.11916	113794.3907	11614.11916	117116.1419	11614.11916	44585.7806	11614.11916	11614.11916	11614.11916	11614.11916	11614.11916	11614.11916	11614.11916	44585.7806	126064.214	11614.11916	11614.11916	11614.11916	11614.11916	11614.11916	11614.11916	11614.11916	11614.11916	72842.323	39054.2404	38618.81379	39054.2404	39054.2404	39054.2404	44585.7806	39054.2404	44585.7806	39054.2404	39054.2404	39054.2404	39054.2404	39054.2404	39054.2404	72842.323
01-03-56-312	0.4	149	10810.53648	10810.53648	10810.53648	48620.94271	10810.53648	10810.53648	43976.86798	10810.53648	10810.53648	110235.9477	10810.53648	116977.1396	10810.53648	43976.86798	10810.53648	10810.53648	10810.53648	10810.53648	10810.53648	10810.53648	10810.53648	43976.86798	128818.7281	10810.53648	10810.53648	10810.53648	10810.53648	10810.53648	10810.53648	10810.53648	10810.53648	73286.7851	35941.84269	35506.09084	35941.84269	35941.84269	35941.84269	43976.86798	35941.84269	43976.86798	35941.84269	35941.84269	35941.84269	35941.84269	35941.84269	35941.84269	73286.7851
01-03-56-313	0.9	150	11537.52705	11537.52705	11537.52705	49379.21481	11537.52705	11537.52705	44589.45849	11537.52705	11537.52705	109488.9526	11537.52705	117689.2112	11537.52705	44589.45849	11537.52705	11537.52705	11537.52705	11537.52705	11537.52705	11537.52705	11537.52705	44589.45849	130075.6005	11537.52705	11537.52705	11537.52705	11537.52705	11537.52705	11537.52705	11537.52705	11537.52705	74163.21235	35540.63397	35105.34537	35540.63397	35540.63397	35540.63397	44589.45849	35540.63397	44589.45849	35540.63397	35540.63397	35540.63397	35540.63397	35540.63397	35540.63397	74163.21235
01-03-56-315	77.7	151	10895.21664	10895.21664	10895.21664	48619.01626	10895.21664	10895.21664	44097.76708	10895.21664	10895.21664	111072.3381	10895.21664	117004.7821	10895.21664	44097.76708	10895.21664	10895.21664	10895.21664	10895.21664	10895.21664	10895.21664	10895.21664	44097.76708	128171.2073	10895.21664	10895.21664	10895.21664	10895.21664	10895.21664	10895.21664	10895.21664	10895.21664	73171.13761	36665.43697	36229.63909	36665.43697	36665.43697	36665.43697	44097.76708	36665.43697	44097.76708	36665.43697	36665.43697	36665.43697	36665.43697	36665.43697	36665.43697	73171.13761
01-03-56-316	0.9	152	11653.34807	11653.34807	11653.34807	49495.09828	11653.34807	11653.34807	44721.99986	11653.34807	11653.34807	109648.5051	11653.34807	117811.5172	11653.34807	44721.99986	11653.34807	11653.34807	11653.34807	11653.34807	11653.34807	11653.34807	11653.34807	44721.99986	130061.8549	11653.34807	11653.34807	11653.34807	11653.34807	11653.34807	11653.34807	11653.34807	11653.34807	74262.68707	35715.02077	35279.7434	35715.02077	35715.02077	35715.02077	44721.99986	35715.02077	44721.99986	35715.02077	35715.02077	35715.02077	35715.02077	35715.02077	35715.02077	74262.68707
01-03-56-322	44.6	153	11545.91121	11545.91121	11545.91121	49387.60585	11545.91121	11545.91121	44597.96391	11545.91121	11545.91121	109492.7234	11545.91121	117697.6632	11545.91121	44597.96391	11545.91121	11545.91121	11545.91121	11545.91121	11545.91121	11545.91121	11545.91121	44597.96391	130080.4335	11545.91121	11545.91121	11545.91121	11545.91121	11545.91121	11545.91121	11545.91121	11545.91121	74171.37736	35546.61868	35111.33369	35546.61868	35546.61868	35546.61868	44597.96391	35546.61868	44597.96391	35546.61868	35546.61868	35546.61868	35546.61868	35546.61868	35546.61868	74171.37736
01-03-56-323	1	154	11661.12523	11661.12523	11661.12523	49502.96521	11661.12523	11661.12523	44718.26503	11661.12523	11661.12523	109568.6679	11661.12523	117815.1202	11661.12523	44718.26503	11661.12523	11661.12523	11661.12523	11661.12523	11661.12523	11661.12523	11661.12523	44718.26503	130128.9004	11661.12523	11661.12523	11661.12523	11661.12523	11661.12523	11661.12523	11661.12523	11661.12523	74280.66577	35649.51116	35214.26796	35649.51116	35649.51116	35649.51116	44718.26503	35649.51116	44718.26503	35649.51116	35649.51116	35649.51116	35649.51116	35649.51116	35649.51116	74280.66577
01-03-56-324	0.9	155	10601.26188	10601.26188	10601.26188	48371.87748	10601.26188	10601.26188	43794.37562	10601.26188	10601.26188	110598.6732	10601.26188	116744.8533	10601.26188	43794.37562	10601.26188	10601.26188	10601.26188	10601.26188	10601.26188	10601.26188	10601.26188	43794.37562	128312.7	10601.26188	10601.26188	10601.26188	10601.26188	10601.26188	10601.26188	10601.26188	10601.26188	72980.94585	36181.09918	35745.30175	36181.09918	36181.09918	36181.09918	43794.37562	36181.09918	43794.37562	36181.09918	36181.09918	36181.09918	36181.09918	36181.09918	36181.09918	72980.94585
01-03-56-328	0.9	156	11589.77363	11589.77363	11589.77363	49431.56303	11589.77363	11589.77363	44644.74816	11589.77363	11589.77363	109528.3581	11589.77363	117742.7758	11589.77363	44644.74816	11589.77363	11589.77363	11589.77363	11589.77363	11589.77363	11589.77363	11589.77363	44644.74816	130093.8718	11589.77363	11589.77363	11589.77363	11589.77363	11589.77363	11589.77363	11589.77363	11589.77363	74212.19331	35591.5369	35156.26523	35591.5369	35591.5369	35591.5369	44644.74816	35591.5369	44644.74816	35591.5369	35591.5369	35591.5369	35591.5369	35591.5369	35591.5369	74212.19331
01-03-56-331	0.9	157	11546.06132	11546.06132	11546.06132	49387.81909	11546.06132	11546.06132	44600.17643	11546.06132	11546.06132	109507.0288	11546.06132	117698.6283	11546.06132	44600.17643	11546.06132	11546.06132	11546.06132	11546.06132	11546.06132	11546.06132	11546.06132	44600.17643	130069.9168	11546.06132	11546.06132	11546.06132	11546.06132	11546.06132	11546.06132	11546.06132	11546.06132	74169.83228	35558.90836	35123.61837	35558.90836	35558.90836	35558.90836	44600.17643	35558.90836	44600.17643	35558.90836	35558.90836	35558.90836	35558.90836	35558.90836	35558.90836	74169.83228
01-03-56-332	44.6	158	11532.75094	11532.75094	11532.75094	49374.47245	11532.75094	11532.75094	44585.74988	11532.75094	11532.75094	109494.6386	11532.75094	117684.8476	11532.75094	44585.74988	11532.75094	11532.75094	11532.75094	11532.75094	11532.75094	11532.75094	11532.75094	44585.74988	130067.0167	11532.75094	11532.75094	11532.75094	11532.75094	11532.75094	11532.75094	11532.75094	11532.75094	74157.63383	35543.93028	35108.63685	35543.93028	35543.93028	35543.93028	44585.74988	35543.93028	44585.74988	35543.93028	35543.93028	35543.93028	35543.93028	35543.93028	35543.93028	74157.63383
01-03-56-336	0.9	159	11558.50747	11558.50747	11558.50747	49400.17329	11558.50747	11558.50747	44630.44043	11558.50747	11558.50747	109638.7058	11558.50747	117717.6164	11558.50747	44630.44043	11558.50747	11558.50747	11558.50747	11558.50747	11558.50747	11558.50747	11558.50747	44630.44043	129982.4595	11558.50747	11558.50747	11558.50747	11558.50747	11558.50747	11558.50747	11558.50747	11558.50747	74166.22614	35675.4544	35240.1254	35675.4544	35675.4544	35675.4544	44630.44043	35675.4544	44630.44043	35675.4544	35675.4544	35675.4544	35675.4544	35675.4544	35675.4544	74166.22614
01-03-62-337	17.7	160	14720.80114	14720.80114	14720.80114	42477.15757	14720.80114	14720.80114	35753.43456	14720.80114	14720.80114	92992.47987	14720.80114	108415.9998	14720.80114	35753.43456	14720.80114	14720.80114	14720.80114	14720.80114	14720.80114	14720.80114	14720.80114	35753.43456	134953.4216	14720.80114	14720.80114	14720.80114	14720.80114	14720.80114	14720.80114	14720.80114	14720.80114	68273.97163	18233.57688	17799.25609	18233.57688	18233.57688	18233.57688	35753.43456	18233.57688	35753.43456	18233.57688	18233.57688	18233.57688	18233.57688	18233.57688	18233.57688	68273.97163
01-03-62-339	17.6	161	14838.94472	14838.94472	14838.94472	42535.14556	14838.94472	14838.94472	35799.99184	14838.94472	14838.94472	92883.74358	14838.94472	108444.3644	14838.94472	35799.99184	14838.94472	14838.94472	14838.94472	14838.94472	14838.94472	14838.94472	14838.94472	35799.99184	135058.0944	14838.94472	14838.94472	14838.94472	14838.94472	14838.94472	14838.94472	14838.94472	14838.94472	68331.81568	18152.19542	17718.05064	18152.19542	18152.19542	18152.19542	35799.99184	18152.19542	35799.99184	18152.19542	18152.19542	18152.19542	18152.19542	18152.19542	18152.19542	68331.81568
01-03-62-340	36.9	162	14832.23738	14832.23738	14832.23738	42516.8952	14832.23738	14832.23738	35781.6129	14832.23738	14832.23738	92883.61162	14832.23738	108426.1972	14832.23738	35781.6129	14832.23738	14832.23738	14832.23738	14832.23738	14832.23738	14832.23738	14832.23738	35781.6129	135043.9559	14832.23738	14832.23738	14832.23738	14832.23738	14832.23738	14832.23738	14832.23738	14832.23738	68313.5613	18144.73829	17710.55819	18144.73829	18144.73829	18144.73829	35781.6129	18144.73829	35781.6129	18144.73829	18144.73829	18144.73829	18144.73829	18144.73829	18144.73829	68313.5613
01-03-62-342	17.5	163	14863.10937	14863.10937	14863.10937	42535.65985	14863.10937	14863.10937	35797.58755	14863.10937	14863.10937	92856.7026	14863.10937	108437.5808	14863.10937	35797.58755	14863.10937	14863.10937	14863.10937	14863.10937	14863.10937	14863.10937	14863.10937	35797.58755	135073.2709	14863.10937	14863.10937	14863.10937	14863.10937	14863.10937	14863.10937	14863.10937	14863.10937	68332.27636	18126.40062	17692.27393	18126.40062	18126.40062	18126.40062	35797.58755	18126.40062	35797.58755	18126.40062	18126.40062	18126.40062	18126.40062	18126.40062	18126.40062	68332.27636
01-03-62-350	17.6	164	14841.05784	14841.05784	14841.05784	42476.0835	14841.05784	14841.05784	35737.62032	14841.05784	14841.05784	92856.59517	14841.05784	108378.3522	14841.05784	35737.62032	14841.05784	14841.05784	14841.05784	14841.05784	14841.05784	14841.05784	14841.05784	35737.62032	135026.9549	14841.05784	14841.05784	14841.05784	14841.05784	14841.05784	14841.05784	14841.05784	14841.05784	68272.68558	18102.38433	17668.14266	18102.38433	18102.38433	18102.38433	35737.62032	18102.38433	35737.62032	18102.38433	18102.38433	18102.38433	18102.38433	18102.38433	18102.38433	68272.68558
01-03-62-352	226.7	165	14872.97338	14872.97338	14872.97338	42498.6511	14872.97338	14872.97338	35757.46562	14872.97338	14872.97338	92830.0631	14872.97338	108393.606	14872.97338	35757.46562	14872.97338	14872.97338	14872.97338	14872.97338	14872.97338	14872.97338	14872.97338	35757.46562	135059.0091	14872.97338	14872.97338	14872.97338	14872.97338	14872.97338	14872.97338	14872.97338	14872.97338	68295.19846	18085.89473	17651.7126	18085.89473	18085.89473	18085.89473	35757.46562	18085.89473	35757.46562	18085.89473	18085.89473	18085.89473	18085.89473	18085.89473	18085.89473	68295.19846
01-03-62-354	35.8	166	14867.15065	14867.15065	14867.15065	42514.72398	14867.15065	14867.15065	35775.07605	14867.15065	14867.15065	92843.34506	14867.15065	108413.1699	14867.15065	35775.07605	14867.15065	14867.15065	14867.15065	14867.15065	14867.15065	14867.15065	14867.15065	35775.07605	135064.2668	14867.15065	14867.15065	14867.15065	14867.15065	14867.15065	14867.15065	14867.15065	14867.15065	68311.30631	18105.13238	17670.97318	18105.13238	18105.13238	18105.13238	35775.07605	18105.13238	35775.07605	18105.13238	18105.13238	18105.13238	18105.13238	18105.13238	18105.13238	68311.30631
01-03-62-356	94.6	167	14810.50566	14810.50566	14810.50566	42481.66029	14810.50566	14810.50566	35747.20697	14810.50566	14810.50566	92893.31976	14810.50566	108393.8071	14810.50566	35747.20697	14810.50566	14810.50566	14810.50566	14810.50566	14810.50566	14810.50566	14810.50566	35747.20697	135011.2199	14810.50566	14810.50566	14810.50566	14810.50566	14810.50566	14810.50566	14810.50566	14810.50566	68278.33718	18139.9636	17705.71028	18139.9636	18139.9636	18139.9636	35747.20697	18139.9636	35747.20697	18139.9636	18139.9636	18139.9636	18139.9636	18139.9636	18139.9636	68278.33718
01-03-62-357	257.5	168	14702.4373	14702.4373	14702.4373	42491.32919	14702.4373	14702.4373	35770.59264	14702.4373	14702.4373	93019.16516	14702.4373	108437.2237	14702.4373	35770.59264	14702.4373	14702.4373	14702.4373	14702.4373	14702.4373	14702.4373	14702.4373	35770.59264	134949.8228	14702.4373	14702.4373	14702.4373	14702.4373	14702.4373	14702.4373	14702.4373	14702.4373	68288.16636	18264.88325	17830.5728	18264.88325	18264.88325	18264.88325	35770.59264	18264.88325	35770.59264	18264.88325	18264.88325	18264.88325	18264.88325	18264.88325	18264.88325	68288.16636
01-03-62-359	17.5	169	14876.86406	14876.86406	14876.86406	42518.73054	14876.86406	14876.86406	35778.10754	14876.86406	14876.86406	92834.07718	14876.86406	108414.6461	14876.86406	35778.10754	14876.86406	14876.86406	14876.86406	14876.86406	14876.86406	14876.86406	14876.86406	35778.10754	135072.4466	14876.86406	14876.86406	14876.86406	14876.86406	14876.86406	14876.86406	14876.86406	14876.86406	68315.29267	18097.82729	17663.68172	18097.82729	18097.82729	18097.82729	35778.10754	18097.82729	35778.10754	18097.82729	18097.82729	18097.82729	18097.82729	18097.82729	18097.82729	68315.29267
01-03-62-363	35.8	170	14840.68221	14840.68221	14840.68221	42488.57589	14840.68221	14840.68221	35750.80147	14840.68221	14840.68221	92862.22517	14840.68221	108392.2873	14840.68221	35750.80147	14840.68221	14840.68221	14840.68221	14840.68221	14840.68221	14840.68221	14840.68221	35750.80147	135033.6002	14840.68221	14840.68221	14840.68221	14840.68221	14840.68221	14840.68221	14840.68221	14840.68221	68285.193	18112.80633	17678.58502	18112.80633	18112.80633	18112.80633	35750.80147	18112.80633	35750.80147	18112.80633	18112.80633	18112.80633	18112.80633	18112.80633	18112.80633	68285.193
01-03-62-367	66	171	14879.56812	14879.56812	14879.56812	42505.51277	14879.56812	14879.56812	35763.87879	14879.56812	14879.56812	92825.49929	14879.56812	108399.1905	14879.56812	35763.87879	14879.56812	14879.56812	14879.56812	14879.56812	14879.56812	14879.56812	14879.56812	35763.87879	135066.8411	14879.56812	14879.56812	14879.56812	14879.56812	14879.56812	14879.56812	14879.56812	14879.56812	68302.05101	18084.25939	17650.09341	18084.25939	18084.25939	18084.25939	35763.87879	18084.25939	35763.87879	18084.25939	18084.25939	18084.25939	18084.25939	18084.25939	18084.25939	68302.05101
01-03-62-368	17.5	172	14872.08399	14872.08399	14872.08399	42498.73344	14872.08399	14872.08399	35757.66038	14872.08399	14872.08399	92831.09916	14872.08399	108393.9681	14872.08399	35757.66038	14872.08399	14872.08399	14872.08399	14872.08399	14872.08399	14872.08399	14872.08399	35757.66038	135058.5074	14872.08399	14872.08399	14872.08399	14872.08399	14872.08399	14872.08399	14872.08399	14872.08399	68295.28329	18086.92489	17652.74228	18086.92489	18086.92489	18086.92489	35757.66038	18086.92489	35757.66038	18086.92489	18086.92489	18086.92489	18086.92489	18086.92489	18086.92489	68295.28329
01-03-62-369	12.6	173	14866.14498	14866.14498	14866.14498	42495.25462	14866.14498	14866.14498	35754.72484	14866.14498	14866.14498	92836.33657	14866.14498	108391.9275	14866.14498	35754.72484	14866.14498	14866.14498	14866.14498	14866.14498	14866.14498	14866.14498	14866.14498	35754.72484	135052.9401	14866.14498	14866.14498	14866.14498	14866.14498	14866.14498	14866.14498	14866.14498	14866.14498	68291.8159	18090.56883	17656.37625	18090.56883	18090.56883	18090.56883	35754.72484	18090.56883	35754.72484	18090.56883	18090.56883	18090.56883	18090.56883	18090.56883	18090.56883	68291.8159
01-03-62-373	82.4	174	14840.11528	14840.11528	14840.11528	42476.75755	14840.11528	14840.11528	35738.44379	14840.11528	14840.11528	92857.93672	14840.11528	108379.3846	14840.11528	35738.44379	14840.11528	14840.11528	14840.11528	14840.11528	14840.11528	14840.11528	14840.11528	35738.44379	135026.7464	14840.11528	14840.11528	14840.11528	14840.11528	14840.11528	14840.11528	14840.11528	14840.11528	68273.3627	18103.94559	17669.70438	18103.94559	18103.94559	18103.94559	35738.44379	18103.94559	35738.44379	18103.94559	18103.94559	18103.94559	18103.94559	18103.94559	18103.94559	68273.3627
01-03-62-381	17.5	175	14884.27709	14884.27709	14884.27709	42502.14793	14884.27709	14884.27709	35759.76804	14884.27709	14884.27709	92818.79049	14884.27709	108394.0309	14884.27709	35759.76804	14884.27709	14884.27709	14884.27709	14884.27709	14884.27709	14884.27709	14884.27709	35759.76804	135067.8844	14884.27709	14884.27709	14884.27709	14884.27709	14884.27709	14884.27709	14884.27709	14884.27709	68298.6688	18076.45085	17642.28252	18076.45085	18076.45085	18076.45085	35759.76804	18076.45085	35759.76804	18076.45085	18076.45085	18076.45085	18076.45085	18076.45085	18076.45085	68298.6688
01-03-64-229	1	176	25612.58365	25612.58365	25612.58365	40137.2285	25612.58365	25612.58365	32381.54385	25612.58365	25612.58365	81245.82727	25612.58365	101493.574	25612.58365	32381.54385	25612.58365	25612.58365	25612.58365	25612.58365	25612.58365	25612.58365	25612.58365	32381.54385	138722.7233	25612.58365	25612.58365	25612.58365	25612.58365	25612.58365	25612.58365	25612.58365	25612.58365	65136.77899	5041.224159	4605.482395	5041.224159	5041.224159	5041.224159	32381.54385	5041.224159	32381.54385	5041.224159	5041.224159	5041.224159	5041.224159	5041.224159	5041.224159	65136.77899
01-03-64-254	1	177	25636.58089	25636.58089	25636.58089	40193.29922	25636.58089	25636.58089	32437.49345	25636.58089	25636.58089	81218.01972	25636.58089	101542.747	25636.58089	32437.49345	25636.58089	25636.58089	25636.58089	25636.58089	25636.58089	25636.58089	25636.58089	32437.49345	138775.7939	25636.58089	25636.58089	25636.58089	25636.58089	25636.58089	25636.58089	25636.58089	25636.58089	65192.25604	5033.751856	4597.958316	5033.751856	5033.751856	5033.751856	32437.49345	5033.751856	32437.49345	5033.751856	5033.751856	5033.751856	5033.751856	5033.751856	5033.751856	65192.25604
01-03-64-256	1	178	25628.30814	25628.30814	25628.30814	40250.20041	25628.30814	25628.30814	32495.94561	25628.30814	25628.30814	81221.41015	25628.30814	101609.164	25628.30814	32495.94561	25628.30814	25628.30814	25628.30814	25628.30814	25628.30814	25628.30814	25628.30814	32495.94561	138817.2708	25628.30814	25628.30814	25628.30814	25628.30814	25628.30814	25628.30814	25628.30814	25628.30814	65252.99959	5062.517958	4626.733639	5062.517958	5062.517958	5062.517958	32495.94561	5062.517958	32495.94561	5062.517958	5062.517958	5062.517958	5062.517958	5062.517958	5062.517958	65252.99959
01-03-65-220	6.5	179	22460.27176	22460.27176	22460.27176	43022.69945	22460.27176	22460.27176	35547.39103	22460.27176	22460.27176	84613.10915	22460.27176	106180.0422	22460.27176	35547.39103	22460.27176	22460.27176	22460.27176	22460.27176	22460.27176	22460.27176	22460.27176	35547.39103	139510.0142	22460.27176	22460.27176	22460.27176	22460.27176	22460.27176	22460.27176	22460.27176	22460.27176	68495.10218	10283.46909	9867.519892	10283.46909	10283.46909	10283.46909	35547.39103	10283.46909	35547.39103	10283.46909	10283.46909	10283.46909	10283.46909	10283.46909	10283.46909	68495.10218
01-03-65-238	6.4	180	22537.64392	22537.64392	22537.64392	42984.46593	22537.64392	22537.64392	35501.85632	22537.64392	22537.64392	84522.132	22537.64392	106103.0816	22537.64392	35501.85632	22537.64392	22537.64392	22537.64392	22537.64392	22537.64392	22537.64392	22537.64392	35501.85632	139520.5412	22537.64392	22537.64392	22537.64392	22537.64392	22537.64392	22537.64392	22537.64392	22537.64392	68448.75488	10168.17429	9752.197054	10168.17429	10168.17429	10168.17429	35501.85632	10168.17429	35501.85632	10168.17429	10168.17429	10168.17429	10168.17429	10168.17429	10168.17429	68448.75488
01-03-65-240	6.4	181	22515.29402	22515.29402	22515.29402	42974.76831	22515.29402	22515.29402	35493.54706	22515.29402	22515.29402	84544.33961	22515.29402	106101.8549	22515.29402	35493.54706	22515.29402	22515.29402	22515.29402	22515.29402	22515.29402	22515.29402	22515.29402	35493.54706	139503.3395	22515.29402	22515.29402	22515.29402	22515.29402	22515.29402	22515.29402	22515.29402	22515.29402	68440.61755	10184.40863	9768.229762	10184.40863	10184.40863	10184.40863	35493.54706	10184.40863	35493.54706	10184.40863	10184.40863	10184.40863	10184.40863	10184.40863	10184.40863	68440.61755
01-03-65-241	9.6	182	21076.60691	21076.60691	21076.60691	44647.85882	21076.60691	21076.60691	37353.4382	21076.60691	21076.60691	86620.36546	21076.60691	108620.5139	21076.60691	37353.4382	21076.60691	21076.60691	21076.60691	21076.60691	21076.60691	21076.60691	21076.60691	37353.4382	139865.6664	21076.60691	21076.60691	21076.60691	21076.60691	21076.60691	21076.60691	21076.60691	21076.60691	70279.05471	13253.37507	12844.42828	13253.37507	13253.37507	13253.37507	37353.4382	13253.37507	37353.4382	13253.37507	13253.37507	13253.37507	13253.37507	13253.37507	13253.37507	70279.05471
01-04-55-433	2	183	1985.700156	1985.700156	1985.700156	38567.42136	1985.700156	1985.700156	34252.94388	1985.700156	1985.700156	108759.9917	1985.700156	106969.3582	1985.700156	34252.94388	1985.700156	1985.700156	1985.700156	1985.700156	1985.700156	1985.700156	1985.700156	34252.94388	121298.8426	1985.700156	1985.700156	1985.700156	1985.700156	1985.700156	1985.700156	1985.700156	1985.700156	63155.58835	32445.77428	32025.38545	32445.77428	32445.77428	32445.77428	34252.94388	32445.77428	34252.94388	32445.77428	32445.77428	32445.77428	32445.77428	32445.77428	32445.77428	63155.58835
01-04-55-434	2	184	1980.466713	1980.466713	1980.466713	38551.76418	1980.466713	1980.466713	34237.70465	1980.466713	1980.466713	108757.0843	1980.466713	106953.7258	1980.466713	34237.70465	1980.466713	1980.466713	1980.466713	1980.466713	1980.466713	1980.466713	1980.466713	34237.70465	121288.476	1980.466713	1980.466713	1980.466713	1980.466713	1980.466713	1980.466713	1980.466713	1980.466713	63139.99324	32441.21416	32020.87886	32441.21416	32441.21416	32441.21416	34237.70465	32441.21416	34237.70465	32441.21416	32441.21416	32441.21416	32441.21416	32441.21416	32441.21416	63139.99324
01-04-55-435	2	185	1981.831322	1981.831322	1981.831322	38559.86114	1981.831322	1981.831322	34245.32281	1981.831322	1981.831322	108757.1903	1981.831322	106961.7755	1981.831322	34245.32281	1981.831322	1981.831322	1981.831322	1981.831322	1981.831322	1981.831322	1981.831322	34245.32281	121294.9661	1981.831322	1981.831322	1981.831322	1981.831322	1981.831322	1981.831322	1981.831322	1981.831322	63148.2849	32442.21968	32021.85494	32442.21968	32442.21968	32442.21968	34245.32281	32442.21968	34245.32281	32442.21968	32442.21968	32442.21968	32442.21968	32442.21968	32442.21968	63148.2849
01-04-55-436	0.1	186	60.37260182	60.37260182	60.37260182	37782.52442	60.37260182	60.37260182	33143.07281	60.37260182	60.37260182	106777.238	60.37260182	106111.5342	60.37260182	33143.07281	60.37260182	60.37260182	60.37260182	60.37260182	60.37260182	60.37260182	60.37260182	33143.07281	122241.0164	60.37260182	60.37260182	60.37260182	60.37260182	60.37260182	60.37260182	60.37260182	60.37260182	62656.35972	30434.58956	30014.79	30434.58956	30434.58956	30434.58956	33143.07281	30434.58956	33143.07281	30434.58956	30434.58956	30434.58956	30434.58956	30434.58956	30434.58956	62656.35972
01-04-55-439	0.1	187	79.53527436	79.53527436	79.53527436	37763.79736	79.53527436	79.53527436	33129.42681	79.53527436	79.53527436	106799.5687	79.53527436	106094.2888	79.53527436	33129.42681	79.53527436	79.53527436	79.53527436	79.53527436	79.53527436	79.53527436	79.53527436	33129.42681	122208.8321	79.53527436	79.53527436	79.53527436	79.53527436	79.53527436	79.53527436	79.53527436	79.53527436	62634.12448	30454.30199	30034.60143	30454.30199	30454.30199	30454.30199	33129.42681	30454.30199	33129.42681	30454.30199	30454.30199	30454.30199	30454.30199	30454.30199	30454.30199	62634.12448
01-04-55-440	0.1	188	54.7258973	54.7258973	54.7258973	37788.22794	54.7258973	54.7258973	33148.72794	54.7258973	54.7258973	106778.5567	54.7258973	106117.2431	54.7258973	33148.72794	54.7258973	54.7258973	54.7258973	54.7258973	54.7258973	54.7258973	54.7258973	33148.72794	122244.5069	54.7258973	54.7258973	54.7258973	54.7258973	54.7258973	54.7258973	54.7258973	54.7258973	62661.9713	30436.4957	30016.6753	30436.4957	30436.4957	30436.4957	33148.72794	30436.4957	33148.72794	30436.4957	30436.4957	30436.4957	30436.4957	30436.4957	30436.4957	62661.9713
01-04-55-441	0.1	189	102.3543474	102.3543474	102.3543474	37743.81342	102.3543474	102.3543474	33112.34137	102.3543474	102.3543474	106809.7033	102.3543474	106075.1113	102.3543474	33112.34137	102.3543474	102.3543474	102.3543474	102.3543474	102.3543474	102.3543474	102.3543474	33112.34137	122185.1318	102.3543474	102.3543474	102.3543474	102.3543474	102.3543474	102.3543474	102.3543474	102.3543474	62612.35014	30462.01323	30042.40289	30462.01323	30462.01323	30462.01323	33112.34137	30462.01323	33112.34137	30462.01323	30462.01323	30462.01323	30462.01323	30462.01323	30462.01323	62612.35014
01-04-55-443	0.1	190	60.91159347	60.91159347	60.91159347	37809.48196	60.91159347	60.91159347	33162.26304	60.91159347	60.91159347	106742.561	60.91159347	106136.1945	60.91159347	33162.26304	60.91159347	60.91159347	60.91159347	60.91159347	60.91159347	60.91159347	60.91159347	33162.26304	122289.293	60.91159347	60.91159347	60.91159347	60.91159347	60.91159347	60.91159347	60.91159347	60.91159347	62688.71139	30403.77391	29983.82937	30403.77391	30403.77391	30403.77391	33162.26304	30403.77391	33162.26304	30403.77391	30403.77391	30403.77391	30403.77391	30403.77391	30403.77391	62688.71139
01-04-55-446	158	191	102.0966004	102.0966004	102.0966004	37745.21733	102.0966004	102.0966004	33114.36419	102.0966004	102.0966004	106813.4417	102.0966004	106076.7067	102.0966004	33114.36419	102.0966004	102.0966004	102.0966004	102.0966004	102.0966004	102.0966004	102.0966004	33114.36419	122183.3345	102.0966004	102.0966004	102.0966004	102.0966004	102.0966004	102.0966004	102.0966004	102.0966004	62613.24219	30465.80622	30046.19463	30465.80622	30465.80622	30465.80622	33114.36419	30465.80622	33114.36419	30465.80622	30465.80622	30465.80622	30465.80622	30465.80622	30465.80622	62613.24219
01-04-55-447	2	192	1975.324332	1975.324332	1975.324332	38559.63006	1975.324332	1975.324332	34243.8262	1975.324332	1975.324332	108750.3811	1975.324332	106961.3776	1975.324332	34243.8262	1975.324332	1975.324332	1975.324332	1975.324332	1975.324332	1975.324332	1975.324332	34243.8262	121300.2812	1975.324332	1975.324332	1975.324332	1975.324332	1975.324332	1975.324332	1975.324332	1975.324332	63149.15273	32435.60584	32015.23343	32435.60584	32435.60584	32435.60584	34243.8262	32435.60584	34243.8262	32435.60584	32435.60584	32435.60584	32435.60584	32435.60584	32435.60584	63149.15273
01-04-56-346	4.1	193	11614.53666	11614.53666	11614.53666	48698.30334	11614.53666	11614.53666	44585.88016	11614.53666	11614.53666	113796.0601	11614.53666	117115.9586	11614.53666	44585.88016	11614.53666	11614.53666	11614.53666	11614.53666	11614.53666	11614.53666	11614.53666	44585.88016	126062.6773	11614.53666	11614.53666	11614.53666	11614.53666	11614.53666	11614.53666	11614.53666	11614.53666	72841.87046	39055.65046	38620.22442	39055.65046	39055.65046	39055.65046	44585.88016	39055.65046	44585.88016	39055.65046	39055.65046	39055.65046	39055.65046	39055.65046	39055.65046	72841.87046
01-04-56-411	100.8	194	11623.158	11623.158	11623.158	48698.2029	11623.158	11623.158	44589.81848	11623.158	11623.158	113821.9307	11623.158	117115.6849	11623.158	44589.81848	11623.158	11623.158	11623.158	11623.158	11623.158	11623.158	11623.158	44589.81848	126041.2622	11623.158	11623.158	11623.158	11623.158	11623.158	11623.158	11623.158	11623.158	72837.54159	39078.18812	38642.76965	39078.18812	39078.18812	39078.18812	44589.81848	39078.18812	44589.81848	39078.18812	39078.18812	39078.18812	39078.18812	39078.18812	39078.18812	72837.54159
01-04-56-413	135.3	195	11624.33206	11624.33206	11624.33206	48701.92337	11624.33206	11624.33206	44592.40903	11624.33206	11624.33206	113816.281	11624.33206	117119.453	11624.33206	44592.40903	11624.33206	11624.33206	11624.33206	11624.33206	11624.33206	11624.33206	11624.33206	44592.40903	126049.4091	11624.33206	11624.33206	11624.33206	11624.33206	11624.33206	11624.33206	11624.33206	11624.33206	72842.36134	39074.25215	38638.83023	39074.25215	39074.25215	39074.25215	44592.40903	39074.25215	44592.40903	39074.25215	39074.25215	39074.25215	39074.25215	39074.25215	39074.25215	72842.36134
01-04-56-416	44.6	196	11517.05269	11517.05269	11517.05269	49358.78253	11517.05269	11517.05269	44570.46856	11517.05269	11517.05269	109492.0172	11517.05269	117669.2776	11517.05269	44570.46856	11517.05269	11517.05269	11517.05269	11517.05269	11517.05269	11517.05269	11517.05269	44570.46856	130054.666	11517.05269	11517.05269	11517.05269	11517.05269	11517.05269	11517.05269	11517.05269	11517.05269	74141.82049	35536.52823	35101.22655	35536.52823	35536.52823	35536.52823	44570.46856	35536.52823	44570.46856	35536.52823	35536.52823	35536.52823	35536.52823	35536.52823	35536.52823	74141.82049
01-04-56-420	70.2	197	11543.99961	11543.99961	11543.99961	49385.77392	11543.99961	11543.99961	44598.76849	11543.99961	11543.99961	109510.8422	11543.99961	117696.8176	11543.99961	44598.76849	11543.99961	11543.99961	11543.99961	11543.99961	11543.99961	11543.99961	11543.99961	44598.76849	130065.1947	11543.99961	11543.99961	11543.99961	11543.99961	11543.99961	11543.99961	11543.99961	11543.99961	74167.25813	35561.49257	35126.20001	35561.49257	35561.49257	35561.49257	44598.76849	35561.49257	44598.76849	35561.49257	35561.49257	35561.49257	35561.49257	35561.49257	35561.49257	74167.25813
01-04-56-427	67.8	198	11665.38857	11665.38857	11665.38857	49507.1072	11665.38857	11665.38857	44734.93562	11665.38857	11665.38857	109659.3692	11665.38857	117823.8894	11665.38857	44734.93562	11665.38857	11665.38857	11665.38857	11665.38857	11665.38857	11665.38857	11665.38857	44734.93562	130064.6831	11665.38857	11665.38857	11665.38857	11665.38857	11665.38857	11665.38857	11665.38857	11665.38857	74273.69569	35728.24683	35292.97267	35728.24683	35728.24683	35728.24683	44734.93562	35728.24683	44734.93562	35728.24683	35728.24683	35728.24683	35728.24683	35728.24683	35728.24683	74273.69569
01-04-63-409	0.4	199	30042.93883	30042.93883	30042.93883	40949.47074	30042.93883	30042.93883	33044.40017	30042.93883	30042.93883	76982.23619	30042.93883	99975.70458	30042.93883	33044.40017	30042.93883	30042.93883	30042.93883	30042.93883	30042.93883	30042.93883	30042.93883	33044.40017	140881.2189	30042.93883	30042.93883	30042.93883	30042.93883	30042.93883	30042.93883	30042.93883	30042.93883	65284.10053	440.3745456	17.1579041	440.3745456	440.3745456	440.3745456	33044.40017	440.3745456	33044.40017	440.3745456	440.3745456	440.3745456	440.3745456	440.3745456	440.3745456	65284.10053
01-04-64-393	2.2	200	28808.13914	28808.13914	28808.13914	41160.17522	28808.13914	28808.13914	33290.35664	28808.13914	28808.13914	78099.21691	28808.13914	100923.6741	28808.13914	33290.35664	28808.13914	28808.13914	28808.13914	28808.13914	28808.13914	28808.13914	28808.13914	33290.35664	140664.205	28808.13914	28808.13914	28808.13914	28808.13914	28808.13914	28808.13914	28808.13914	28808.13914	65729.53107	1943.657145	1527.697864	1943.657145	1943.657145	1943.657145	33290.35664	1943.657145	33290.35664	1943.657145	1943.657145	1943.657145	1943.657145	1943.657145	1943.657145	65729.53107
01-04-64-396	2.2	201	28809.01739	28809.01739	28809.01739	41135.17645	28809.01739	28809.01739	33264.98098	28809.01739	28809.01739	78101.25748	28809.01739	100895.0506	28809.01739	33264.98098	28809.01739	28809.01739	28809.01739	28809.01739	28809.01739	28809.01739	28809.01739	33264.98098	140644.3521	28809.01739	28809.01739	28809.01739	28809.01739	28809.01739	28809.01739	28809.01739	28809.01739	65702.7146	1927.634138	1509.960506	1927.634138	1927.634138	1927.634138	33264.98098	1927.634138	33264.98098	1927.634138	1927.634138	1927.634138	1927.634138	1927.634138	1927.634138	65702.7146
01-04-64-399	2.2	202	28801.20806	28801.20806	28801.20806	41150.78477	28801.20806	28801.20806	33281.05135	28801.20806	28801.20806	78106.82001	28801.20806	100917.0046	28801.20806	33281.05135	28801.20806	28801.20806	28801.20806	28801.20806	28801.20806	28801.20806	28801.20806	33281.05135	140654.3659	28801.20806	28801.20806	28801.20806	28801.20806	28801.20806	28801.20806	28801.20806	28801.20806	65720.69078	1945.74886	1529.065832	1945.74886	1945.74886	1945.74886	33281.05135	1945.74886	33281.05135	1945.74886	1945.74886	1945.74886	1945.74886	1945.74886	1945.74886	65720.69078
01-04-64-400	96.3	203	28801.63511	28801.63511	28801.63511	41152.42931	28801.63511	28801.63511	33282.70557	28801.63511	28801.63511	78106.22969	28801.63511	100918.615	28801.63511	33282.70557	28801.63511	28801.63511	28801.63511	28801.63511	28801.63511	28801.63511	28801.63511	33282.70557	140655.8308	28801.63511	28801.63511	28801.63511	28801.63511	28801.63511	28801.63511	28801.63511	28801.63511	65722.37253	1946.261832	1529.696331	1946.261832	1946.261832	1946.261832	33282.70557	1946.261832	33282.70557	1946.261832	1946.261832	1946.261832	1946.261832	1946.261832	1946.261832	65722.37253
01-04-64-402	1.9	204	28781.06075	28781.06075	28781.06075	41113.35427	28781.06075	28781.06075	33243.72733	28781.06075	28781.06075	78130.10445	28781.06075	100886.2278	28781.06075	33243.72733	28781.06075	28781.06075	28781.06075	28781.06075	28781.06075	28781.06075	28781.06075	33243.72733	140617.5954	28781.06075	28781.06075	28781.06075	28781.06075	28781.06075	28781.06075	28781.06075	28781.06075	65684.18735	1946.173216	1526.808247	1946.173216	1946.173216	1946.173216	33243.72733	1946.173216	33243.72733	1946.173216	1946.173216	1946.173216	1946.173216	1946.173216	1946.173216	65684.18735
01-04-64-403	14.6	205	28802.17326	28802.17326	28802.17326	41122.7527	28802.17326	28802.17326	33252.5973	28802.17326	28802.17326	78109.13896	28802.17326	100884.9254	28802.17326	33252.5973	28802.17326	28802.17326	28802.17326	28802.17326	28802.17326	28802.17326	28802.17326	33252.5973	140632.0953	28802.17326	28802.17326	28802.17326	28802.17326	28802.17326	28802.17326	28802.17326	28802.17326	65690.62565	1927.967139	1509.394242	1927.967139	1927.967139	1927.967139	33252.5973	1927.967139	33252.5973	1927.967139	1927.967139	1927.967139	1927.967139	1927.967139	1927.967139	65690.62565
01-04-64-404	33.3	206	28803.73119	28803.73119	28803.73119	41129.44347	28803.73119	28803.73119	33259.33283	28803.73119	28803.73119	78106.89736	28803.73119	100891.575	28803.73119	33259.33283	28803.73119	28803.73119	28803.73119	28803.73119	28803.73119	28803.73119	28803.73119	33259.33283	140637.9985	28803.73119	28803.73119	28803.73119	28803.73119	28803.73119	28803.73119	28803.73119	28803.73119	65697.49765	1930.166542	1512.05592	1930.166542	1930.166542	1930.166542	33259.33283	1930.166542	33259.33283	1930.166542	1930.166542	1930.166542	1930.166542	1930.166542	1930.166542	65697.49765
01-04-64-410	1	207	25635.17881	25635.17881	25635.17881	40276.93639	25635.17881	25635.17881	32522.86194	25635.17881	25635.17881	81212.68935	25635.17881	101634.9676	25635.17881	32522.86194	25635.17881	25635.17881	25635.17881	25635.17881	25635.17881	25635.17881	25635.17881	32522.86194	138840.8121	25635.17881	25635.17881	25635.17881	25635.17881	25635.17881	25635.17881	25635.17881	25635.17881	65280.08476	5064.587783	4628.829532	5064.587783	5064.587783	5064.587783	32522.86194	5064.587783	32522.86194	5064.587783	5064.587783	5064.587783	5064.587783	5064.587783	5064.587783	65280.08476
01-05-63-466	0.5	208	29925.34003	29925.34003	29925.34003	40869.71256	29925.34003	29925.34003	32966.42898	29925.34003	29925.34003	77102.69634	29925.34003	99954.89249	29925.34003	32966.42898	29925.34003	29925.34003	29925.34003	29925.34003	29925.34003	29925.34003	29925.34003	32966.42898	140780.0563	29925.34003	29925.34003	29925.34003	29925.34003	29925.34003	29925.34003	29925.34003	29925.34003	65220.41048	547.3562045	117.7703448	547.3562045	547.3562045	547.3562045	32966.42898	547.3562045	32966.42898	547.3562045	547.3562045	547.3562045	547.3562045	547.3562045	547.3562045	65220.41048
01-05-63-468	0.4	209	30048.02749	30048.02749	30048.02749	40920.24247	30048.02749	30048.02749	33014.77249	30048.02749	30048.02749	76982.37816	30048.02749	99939.7395	30048.02749	33014.77249	30048.02749	30048.02749	30048.02749	30048.02749	30048.02749	30048.02749	30048.02749	33014.77249	140858.6765	30048.02749	30048.02749	30048.02749	30048.02749	30048.02749	30048.02749	30048.02749	30048.02749	65251.78102	425.8826621	19.34398424	425.8826621	425.8826621	425.8826621	33014.77249	425.8826621	33014.77249	425.8826621	425.8826621	425.8826621	425.8826621	425.8826621	425.8826621	65251.78102
01-05-63-469	0.6	210	29888.22053	29888.22053	29888.22053	40807.97352	29888.22053	29888.22053	32904.8933	29888.22053	29888.22053	77146.77163	29888.22053	99907.16509	29888.22053	32904.8933	29888.22053	29888.22053	29888.22053	29888.22053	29888.22053	29888.22053	29888.22053	32904.8933	140717.9917	29888.22053	29888.22053	29888.22053	29888.22053	29888.22053	29888.22053	29888.22053	29888.22053	65161.09807	576.8899587	166.1816765	576.8899587	576.8899587	576.8899587	32904.8933	576.8899587	32904.8933	576.8899587	576.8899587	576.8899587	576.8899587	576.8899587	576.8899587	65161.09807
01-05-63-476	2.2	211	32601.66194	32601.66194	32601.66194	41532.62007	32601.66194	32601.66194	33597.48333	32601.66194	32601.66194	74580.24626	32601.66194	99071.48296	32601.66194	33597.48333	32601.66194	32601.66194	32601.66194	32601.66194	32601.66194	32601.66194	32601.66194	33597.48333	142081.2926	32601.66194	32601.66194	32601.66194	32601.66194	32601.66194	32601.66194	32601.66194	32601.66194	65400.04426	2225.22321	2660.941328	2225.22321	2225.22321	2225.22321	33597.48333	2225.22321	33597.48333	2225.22321	2225.22321	2225.22321	2225.22321	2225.22321	2225.22321	65400.04426
01-05-64-453	2.2	212	28813.59301	28813.59301	28813.59301	41181.48863	28813.59301	28813.59301	33311.79836	28813.59301	28813.59301	78091.65806	28813.59301	100944.5981	28813.59301	33311.79836	28813.59301	28813.59301	28813.59301	28813.59301	28813.59301	28813.59301	28813.59301	33311.79836	140683.1602	28813.59301	28813.59301	28813.59301	28813.59301	28813.59301	28813.59301	28813.59301	28813.59301	65751.3425	1950.61457	1536.224054	1950.61457	1950.61457	1950.61457	33311.79836	1950.61457	33311.79836	1950.61457	1950.61457	1950.61457	1950.61457	1950.61457	1950.61457	65751.3425
01-05-64-455	2.2	213	28797.81072	28797.81072	28797.81072	41132.96922	28797.81072	28797.81072	33263.09269	28797.81072	28797.81072	78112.06534	28797.81072	100898.8711	28797.81072	33263.09269	28797.81072	28797.81072	28797.81072	28797.81072	28797.81072	28797.81072	28797.81072	33263.09269	140638.8978	28797.81072	28797.81072	28797.81072	28797.81072	28797.81072	28797.81072	28797.81072	28797.81072	65702.26423	1938.903803	1520.97652	1938.903803	1938.903803	1938.903803	33263.09269	1938.903803	33263.09269	1938.903803	1938.903803	1938.903803	1938.903803	1938.903803	1938.903803	65702.26423
01-05-64-460	2.2	214	28799.5106	28799.5106	28799.5106	41117.39005	28799.5106	28799.5106	33247.2429	28799.5106	28799.5106	78112.268	28799.5106	100880.3917	28799.5106	33247.2429	28799.5106	28799.5106	28799.5106	28799.5106	28799.5106	28799.5106	28799.5106	33247.2429	140626.9	28799.5106	28799.5106	28799.5106	28799.5106	28799.5106	28799.5106	28799.5106	28799.5106	65685.35819	1927.809694	1508.857929	1927.809694	1927.809694	1927.809694	33247.2429	1927.809694	33247.2429	1927.809694	1927.809694	1927.809694	1927.809694	1927.809694	1927.809694	65685.35819
01-05-64-478	157.8	215	28783.6402	28783.6402	28783.6402	41178.94821	28783.6402	28783.6402	33310.16198	28783.6402	28783.6402	78120.19359	28783.6402	100958.5763	28783.6402	33310.16198	28783.6402	28783.6402	28783.6402	28783.6402	28783.6402	28783.6402	28783.6402	33310.16198	140671.2714	28783.6402	28783.6402	28783.6402	28783.6402	28783.6402	28783.6402	28783.6402	28783.6402	65753.71199	1982.62428	1567.694576	1982.62428	1982.62428	1982.62428	33310.16198	1982.62428	33310.16198	1982.62428	1982.62428	1982.62428	1982.62428	1982.62428	1982.62428	65753.71199
01-05-64-481	1	216	25634.30426	25634.30426	25634.30426	40143.57422	25634.30426	25634.30426	32386.90538	25634.30426	25634.30426	81224.38414	25634.30426	101489.5486	25634.30426	32386.90538	25634.30426	25634.30426	25634.30426	25634.30426	25634.30426	25634.30426	25634.30426	32386.90538	138735.9061	25634.30426	25634.30426	25634.30426	25634.30426	25634.30426	25634.30426	25634.30426	25634.30426	65140.47107	5019.680739	4583.933492	5019.680739	5019.680739	5019.680739	32386.90538	5019.680739	32386.90538	5019.680739	5019.680739	5019.680739	5019.680739	5019.680739	5019.680739	65140.47107
01-05-64-482	1	217	25582.24392	25582.24392	25582.24392	40067.72532	25582.24392	25582.24392	32312.22893	25582.24392	25582.24392	81281.04143	25582.24392	101433.0002	25582.24392	32312.22893	25582.24392	25582.24392	25582.24392	25582.24392	25582.24392	25582.24392	25582.24392	32312.22893	138656.6655	25582.24392	25582.24392	25582.24392	25582.24392	25582.24392	25582.24392	25582.24392	25582.24392	65068.11271	5052.130185	4616.532226	5052.130185	5052.130185	5052.130185	32312.22893	5052.130185	32312.22893	5052.130185	5052.130185	5052.130185	5052.130185	5052.130185	5052.130185	65068.11271
01-05-64-486	1	218	25635.99371	25635.99371	25635.99371	40167.5128	25635.99371	25635.99371	32411.22854	25635.99371	25635.99371	81220.73097	25635.99371	101514.8542	25635.99371	32411.22854	25635.99371	25635.99371	25635.99371	25635.99371	25635.99371	25635.99371	25635.99371	32411.22854	138755.338	25635.99371	25635.99371	25635.99371	25635.99371	25635.99371	25635.99371	25635.99371	25635.99371	65165.31963	5025.728259	4589.952482	5025.728259	5025.728259	5025.728259	32411.22854	5025.728259	32411.22854	5025.728259	5025.728259	5025.728259	5025.728259	5025.728259	5025.728259	65165.31963
[truncated: 171 more columns]
