# Supplementary material for: Mobility for maternal health among women in hard-to-reach fishing communities on Lake Victoria, Uganda; a community-based cross-sectional survey
Source: BMC Health Serv Res. 2021 Sep 10;21:948. doi: 10.1186/s12913-021-06973-5 (PMC8431852; doi:10.1186/s12913-021-06973-5)
Supplement: Supplementary file 5 — Additional file 5: [file 12913_2021_6973_MOESM5_ESM.csv]

study_id	hh_bfdis	ID	1	2	3	4	5	6	7	8	9	10	11	12	13	14	15	16	17	18	19	20	21	22	23	24	25	26	27	28	29	30	31	32	33	34	35	36	37	38	39	40	41	42	43	44	45	46	47
01-01-55-076	56.8	01-01-55-076	56810.2	33180.26276	62644.81174	231269.0836	33180.26276	108.8156526	33180.26276	33180.26276	106489.0688	119219.9722	106129.6091	148.8135035	33180.26276	162633.6084	77735.57	127870.0058	59873.30999	110576.0354	68347.20884	63061.41218	33180.26276	92568.80413	61976.19612	92568.80413	102253.5046	148.8135035	85584.96147	75297.20973	307656.3161	148.8135035	148.8135035	148.8135035	33180.26276	148.8135035	101553.0544	58669.5852	148.8135035	148.8135035	148.8135035	30582.21191	134182.6743	30582.21191	59878.41289	30582.21191	403174.0414	109895.5421	30582.21191
01-01-55-077	33.2	01-01-55-077	56791	33187.39289	62695.42105	231399.7127	33187.39289	77.50312111	33187.39289	33187.39289	106368.9478	119163.9817	106154.3148	18.4882376	33187.39289	162556.5477	77849.95885	127782.5583	59920.31903	110679.1975	68431.42904	63107.45648	33187.39289	92434.38568	62017.75337	92434.38568	102378.1204	18.4882376	85452.38436	75209.66345	307518.3952	18.4882376	18.4882376	18.4882376	33187.39289	18.4882376	101661.3802	58722.84771	18.4882376	18.4882376	18.4882376	30463.31214	134119.5804	30463.31214	59794.14588	30463.31214	403157.124	109984.9027	30463.31214
01-01-55-082	62.7	01-01-55-082	56818.5	33196.93032	62674.16325	231314.7387	33196.93032	88.83516986	33196.93032	33196.93032	106458.5165	119215.6531	106151.6186	104.7173799	33196.93032	162621.459	77779.56705	127853.784	59901.67318	110618.0312	68385.11027	63089.51026	33196.93032	92529.90511	62003.0431	92529.90511	102298.829	104.7173799	85547.3848	75280.94095	307612.6357	104.7173799	104.7173799	104.7173799	33196.93032	104.7173799	101596.0224	58699.6546	104.7173799	104.7173799	104.7173799	30552.25072	134175.7713	30552.25072	59863.44171	30552.25072	403183.1302	109934.6254	30552.25072
01-01-55-083	231.2	01-01-55-083	56738.7	33104.1823	62567.3844	231225.5428	33104.1823	111.4687472	33104.1823	33104.1823	106469.9268	119159.6029	106052.0061	191.2997741	33104.1823	162582.7029	77676.59275	127824.8579	59795.67555	110510.8365	68275.18325	62983.7332	33104.1823	92571.79694	61898.36563	92571.79694	102202.7848	191.2997741	85583.82668	75252.15008	307678.8713	191.2997741	191.2997741	191.2997741	33104.1823	191.2997741	101490.4509	58592.3503	191.2997741	191.2997741	191.2997741	30561.86342	134125.2071	30561.86342	59831.46314	30561.86342	403101.956	109825.0287	30561.86342
01-01-55-084	33.1	01-01-55-084	56699.6	33087.59967	62589.86528	231330.6771	33087.59967	37.74382554	33087.59967	33087.59967	106355.3795	119090.6622	106050.96	123.7712664	33087.59967	162497.558	77762.41907	127732.0347	59814.82994	110584.6043	68329.75711	63001.99925	33087.59967	92451.00976	61912.51769	92451.00976	102300.34	123.7712664	85463.45269	75159.22216	307560.8335	123.7712664	123.7712664	123.7712664	33087.59967	123.7712664	101569.6804	58617.29562	123.7712664	123.7712664	123.7712664	30447.93279	134050.7171	30447.93279	59740.90626	30447.93279	403064.9014	109884.6952	30447.93279
01-01-55-088	0.1	01-01-55-088	56855.4	33235.23156	62711.65122	231332.3513	33235.23156	120.7845628	33235.23156	33235.23156	106472.3279	119248.1456	106190.0787	105.7573565	33235.23156	162649.8745	77805.55235	127879.6436	59939.38887	110647.5428	68418.7208	63127.28137	33235.23156	92532.99657	62041.04412	92532.99657	102320.2869	105.7573565	85552.50753	75306.77474	307605.9139	105.7573565	105.7573565	105.7573565	33235.23156	105.7573565	101624.0458	58736.95472	105.7573565	105.7573565	105.7573565	30566.71021	134207.0354	30566.71021	59890.12951	30566.71021	403220.2121	109967.2953	30566.71021
01-01-55-089	33.2	01-01-55-089	56800	33169.66657	62634.36026	231263.9848	33169.66657	104.8705077	33169.66657	33169.66657	106485.4705	119211.0946	106118.9358	152.056712	33169.66657	162625.8947	77728.18579	127863.0181	59862.80203	110567.6958	68337.76929	63050.89069	33169.66657	92568.1941	61965.61919	92568.1941	102247.3541	152.056712	85583.78744	75290.23203	307658.4201	152.056712	152.056712	152.056712	33169.66657	152.056712	101545.1172	58659.18081	152.056712	152.056712	152.056712	30578.44557	134174.1488	30578.44557	59871.1948	30578.44557	403163.8234	109886.3538	30578.44557
01-01-55-090	33.2	01-01-55-090	56831.7	33213.74115	62695.7049	231337.3165	33213.74115	95.68181959	33213.74115	33213.74115	106450.2793	119222.6889	106170.5496	87.54022992	33213.74115	162624.3373	77803.74293	127854.3848	59922.89006	110642.3717	68408.95122	63110.63817	33213.74115	92515.5257	62023.74399	92515.5257	102322.3088	87.54022992	85534.06807	75281.51939	307593.752	87.54022992	87.54022992	87.54022992	33213.74115	87.54022992	101620.3433	58721.42661	87.54022992	87.54022992	87.54022992	30544.42636	134181.4665	30544.42636	59864.75878	30544.42636	403196.6366	109958.6753	30544.42636
01-01-55-092	106.3	01-01-55-092	56737.4	33143.37724	62670.98138	231433.9616	33143.37724	100.9472308	33143.37724	33143.37724	106300.4793	119099.958	106117.5309	75.32469144	33143.37724	162488.5171	77866.99014	127713.2297	59894.06011	110687.0532	68426.16153	63080.71003	33143.37724	92373.02224	61988.80149	92373.02224	102405.0865	75.32469144	85389.30331	75140.32848	307467.6259	75.32469144	75.32469144	75.32469144	33143.37724	75.32469144	101673.2858	58699.78432	75.32469144	75.32469144	75.32469144	30394.57586	134054.0249	30394.57586	59725.1667	30394.57586	403104.1683	109982.9566	30394.57586
01-01-55-095	119.1	01-01-55-095	56717.6	33106.66215	62609.15484	231341.3048	33106.66215	22.21463626	33106.66215	33106.66215	106360.4322	119105.9161	106070.3546	104.6310966	33106.66215	162510.4825	77776.93767	127743.5394	59834.17994	110600.7119	68347.61321	63021.36292	33106.66215	92450.53934	61931.93009	92450.53934	102312.7715	104.6310966	85464.01368	75170.70964	307555.4705	104.6310966	104.6310966	104.6310966	33106.66215	104.6310966	101585.1252	58636.53021	104.6310966	104.6310966	104.6310966	30453.29117	134065.2579	30453.29117	59752.86389	30453.29117	403083.0017	109902.1657	30453.29117
01-01-55-097	106.1	01-01-55-097	56729.2	33117.05899	62616.72466	231338.4866	33117.05899	9.651066358	33117.05899	33117.05899	106371.4977	119118.4429	106079.7512	98.32740867	33117.05899	162523.113	77777.44433	127756.0663	59842.02906	110602.8911	68352.07721	63029.28593	33117.05899	92459.42187	61940.18637	92459.42187	102311.3917	98.32740867	85473.36074	75183.2348	307561.7932	98.32740867	98.32740867	98.32740867	33117.05899	98.32740867	101586.5742	58643.88745	98.32740867	98.32740867	98.32740867	30464.45662	134077.861	30464.45662	59765.43504	30464.45662	403094.4948	109906.0623	30464.45662
01-01-55-099	0.1	01-01-55-099	56737.3	33123.96808	62621.13095	231334.7918	33123.96808	0	33123.96808	33123.96808	106380.6077	119127.6558	106085.7449	95.92780298	33123.96808	162532.6855	77776.21391	127765.7119	59846.67307	110602.9421	68353.9284	63033.99302	33123.96808	92467.25711	61945.17973	92467.25711	102308.7492	95.92780298	85481.48383	75192.88071	307567.9506	95.92780298	95.92780298	95.92780298	33123.96808	95.92780298	101586.0621	58648.11399	95.92780298	95.92780298	95.92780298	30473.61851	134087.2229	30473.61851	59775.06693	30473.61851	403102.4738	109907.4604	30473.61851
01-01-55-100	33.2	01-01-55-100	56740.3	33151.77214	62687.83877	231463.1671	33151.77214	130.1773796	33151.77214	33151.77214	106278.9986	119094.633	106129.3781	89.91672762	33151.77214	162478.249	77894.46752	127700.4335	59910.24398	110712.9243	68449.00887	63096.70883	33151.77214	92346.76311	62003.94888	92346.76311	102433.7847	89.91672762	85363.77593	75127.51894	307438.9137	89.91672762	89.91672762	89.91672762	33151.77214	89.91672762	101699.9191	58717.13982	89.91672762	89.91672762	89.91672762	30373.46762	134047.0589	30373.46762	59713.17318	30373.46762	403107.4412	110006.6461	30373.46762
01-01-55-102	162.5	01-01-55-102	56707.1	33090.40795	62584.64846	231308.7338	33090.40795	36.62405311	33090.40795	33090.40795	106378.79	119104.3823	106050.5867	132.1064245	33090.40795	162514.6836	77744.32513	127750.7818	59810.29453	110568.9443	68317.98603	62997.6471	33090.40795	92475.86924	61909.00983	92475.86924	102279.8992	132.1064245	85488.1964	75177.98878	307585.2728	132.1064245	132.1064245	132.1064245	33090.40795	132.1064245	101552.9168	58611.57242	132.1064245	132.1064245	132.1064245	30471.20432	134065.6012	30471.20432	59759.16894	30471.20432	403071.9819	109871.8938	30471.20432
01-01-55-103	77.8	01-01-55-103	56777.9	33165.41233	62660.48162	231350.3375	33165.41233	41.44466327	33165.41233	33165.41233	106398.9054	119164.5176	106126.8743	65.69465977	33165.41233	162565.6913	77801.28561	127796.2223	59886.37112	110632.1693	68388.12746	63073.77877	33165.41233	92474.28142	61985.34021	92474.28142	102328.624	65.69465977	85490.66533	75223.36381	307564.4206	65.69465977	65.69465977	65.69465977	33165.41233	65.69465977	101613.5261	58687.18555	65.69465977	65.69465977	65.69465977	30492.55203	134122.9435	30492.55203	59806.38862	30492.55203	403143.2506	109940.504	30492.55203
01-01-55-109	127.7	01-01-55-109	56701.9	33084.61597	62578.44632	231304.5131	33084.61597	42.82707089	33084.61597	33084.61597	106378.2108	119100.231	106044.5564	138.2220916	33084.61597	162511.398	77739.05955	127748.0051	59804.10242	110563.2885	68311.95182	62991.45851	33084.61597	92477.0638	61902.84178	92477.0638	102275.1822	138.2220916	85489.06638	75175.219	307587.9662	138.2220916	138.2220916	138.2220916	33084.61597	138.2220916	101547.4201	58605.36594	138.2220916	138.2220916	138.2220916	30470.5275	134061.7199	30470.5275	59756.23258	30470.5275	403066.6672	109865.9359	30470.5275
01-01-55-112	59.9	01-01-55-112	56760.9	33153.8865	62659.05109	231373.806	33153.8865	42.40659819	33153.8865	33153.8865	106367.0122	119140.6945	106119.2436	54.91335502	33153.8865	162538.5066	77818.21947	127767.5692	59884.04938	110645.3482	68395.62593	63071.21857	33153.8865	92442.84694	61981.6868	92442.84694	102349.4197	54.91335502	85458.9481	75194.69851	307535.567	54.91335502	54.91335502	54.91335502	33153.8865	54.91335502	101628.3847	58686.42117	54.91335502	54.91335502	54.91335502	30460.71658	134097.9366	30460.71658	59778.17174	30460.71658	403126.6774	109949.4783	30460.71658
01-01-55-113	110.6	01-01-55-113	56723	33103.55347	62592.08399	231298.95	33103.55347	36.65623947	33103.55347	33103.55347	106398.766	119123.244	106061.6047	130.6332774	33103.55347	162534.6676	77739.6109	127771.1193	59818.2613	110566.925	68319.81736	63005.7548	33103.55347	92493.68642	61917.76025	92493.68642	102272.2605	130.6332774	85506.5292	75198.32972	307599.9381	130.6332774	130.6332774	130.6332774	33103.55347	130.6332774	101549.7088	58618.60799	130.6332774	130.6332774	130.6332774	30491.25337	134084.8947	30491.25337	59779.41649	30491.25337	403087.6685	109872.7483	30491.25337
01-01-55-114	68.4	01-01-55-114	56835.6	33220.47439	62706.63134	231353.0764	33220.47439	98.32886535	33220.47439	33220.47439	106440.5088	119222.2337	106179.0552	74.6309014	33220.47439	162621.1454	77819.20211	127849.7584	59933.49436	110657.27	68422.60913	63121.15545	33220.47439	92502.64617	62033.85145	92502.64617	102338.0741	74.6309014	85521.6916	75276.88086	307578.9792	74.6309014	74.6309014	74.6309014	33220.47439	74.6309014	101635.5208	58732.58699	74.6309014	74.6309014	74.6309014	30534.88544	134180.1117	30534.88544	59860.58167	30534.88544	403200.7871	109972.6979	30534.88544
01-01-55-115	63	01-01-55-115	56711.1	33110.70412	62630.52403	231394.0539	33110.70412	70.41024616	33110.70412	33110.70412	106312.7687	119084.4496	106081.359	94.03162522	33110.70412	162480.4655	77823.45902	127709.2932	59854.11847	110642.8367	68382.30641	63040.91334	33110.70412	92396.85589	61949.6929	92396.85589	102363.2387	94.03162522	85411.12197	75136.42272	307500.1189	94.03162522	94.03162522	94.03162522	33110.70412	94.03162522	101629.2736	58658.96021	94.03162522	94.03162522	94.03162522	30406.10952	134040.9123	30406.10952	59719.91454	30406.10952	403077.2887	109938.8642	30406.10952
01-01-55-116	33.2	01-01-55-116	56788.1	33157.99642	62624.12453	231262.0811	33157.99642	97.90029329	33157.99642	33157.99642	106477.9386	119199.5161	106107.6976	152.5771994	33157.99642	162615.0069	77723.24863	127852.6407	59852.3978	110561.3607	68329.64859	63040.44333	33157.99642	92563.59386	61954.97872	92563.59386	102244.0975	152.5771994	85578.60904	75279.86219	307656.7573	152.5771994	152.5771994	152.5771994	33157.99642	152.5771994	101539.3835	58649.07504	152.5771994	152.5771994	152.5771994	30570.76115	134162.758	30570.76115	59860.6506	30570.76115	403151.8836	109878.6652	30570.76115
01-01-55-117	92.5	01-01-55-117	56699.6	33087.64057	62589.98208	231330.92	33087.64057	37.77084657	33087.64057	33087.64057	106355.1781	119090.5875	106051.0319	123.646694	33087.64057	162497.4431	77762.63961	127731.8997	59814.94058	110584.8076	68329.93022	63002.10822	33087.64057	92450.77534	61912.61892	92450.77534	102300.5752	123.646694	85463.22299	75159.0869	307560.5858	123.646694	123.646694	123.646694	33087.64057	123.646694	101569.8918	58617.41698	123.646694	123.646694	123.646694	30447.73376	134050.629	30447.73376	59740.77738	30447.73376	403064.8988	109884.8766	30447.73376
01-01-55-118	62	01-01-55-118	56760.9	33142.19932	62628.81079	231313.5286	33142.19932	35.24634676	33142.19932	33142.19932	106415.7367	119157.5706	106099.97	103.9029665	33142.19932	162565.3853	77763.06234	127799.5013	59855.3096	110594.2447	68351.76279	63042.88397	33142.19932	92500.13653	61955.23561	92500.13653	102290.8713	103.9029665	85514.99045	75226.68088	307596.5541	103.9029665	103.9029665	103.9029665	33142.19932	103.9029665	101575.3875	58655.07673	103.9029665	103.9029665	103.9029665	30508.79077	134118.1526	30508.79077	59808.54881	30508.79077	403125.6759	109903.618	30508.79077
01-01-55-119	92.5	01-01-55-119	56751.4	33128.5049	62609.2622	231289.3155	33128.5049	50.96504906	33128.5049	33128.5049	106428.0665	119154.6795	106083.7432	128.6296457	33128.5049	162566.8093	77738.35902	127803.2363	59836.19218	110569.9489	68328.77199	63023.88383	33128.5049	92518.03313	61936.79069	92518.03313	102266.2312	128.6296457	85531.95588	75230.44452	307618.1875	128.6296457	128.6296457	128.6296457	33128.5049	128.6296457	101550.8595	58635.21723	128.6296457	128.6296457	128.6296457	30520.76413	134116.6677	30520.76413	59811.57138	30520.76413	403115.7606	109880.2156	30520.76413
01-01-55-120	101	01-01-55-120	58102	34157.20873	62947.59883	229845.2394	34157.20873	2224.43438	34157.20873	34157.20873	108604.9723	120910.0752	106818.2043	2239.987686	34157.20873	164516.8882	76789.95134	129835.55	60235.95691	109882.9968	68054.0451	63437.5556	34157.20873	94607.65633	62423.93473	94607.65633	101029.3077	2239.987686	87650.79915	77265.32353	309484.2735	2239.987686	2239.987686	2239.987686	34157.20873	2239.987686	100745.8663	58931.44431	2239.987686	2239.987686	2239.987686	32697.4184	135941.4668	32697.4184	61823.65885	32697.4184	404414.9569	109489.3828	32697.4184
01-01-55-121	2.3	01-01-55-121	58123.2	34173.68787	62952.72068	229821.7184	34173.68787	2259.059271	34173.68787	34173.68787	108639.5916	120937.5938	106829.3904	2274.605948	34173.68787	164547.5637	76774.4895	129867.5997	60242.081	109871.5626	68049.36996	63443.86941	34173.68787	94641.15858	62431.42453	94641.15858	101009.1775	2274.605948	87684.71353	77297.44309	309514.4263	2274.605948	2274.605948	2274.605948	34173.68787	2274.605948	100732.5858	58935.93801	2274.605948	2274.605948	2274.605948	32732.02077	135970.1014	32732.02077	61855.42216	32732.02077	404434.9856	109482.6534	32732.02077
01-01-55-127	87.7	01-01-55-127	58130.7	34184.75312	62970.1825	229844.9039	34184.75312	2246.509073	34184.75312	34184.75312	108627.1164	120939.1916	106843.7488	2261.234601	34184.75312	164545.1775	76797.81018	129863.0282	60259.0743	109894.3386	68070.53488	63460.77224	34184.75312	94623.6631	62447.75187	94623.6631	101032.6567	2261.234601	87668.06128	77292.74878	309493.5051	2261.234601	2261.234601	2261.234601	34184.75312	2261.234601	100755.6535	58953.68458	2261.234601	2261.234601	2261.234601	32719.85372	135970.4059	32719.85372	61851.34307	32719.85372	404443.4761	109504.3937	32719.85372
01-01-55-129	77.3	01-01-55-129	58212.5	34270.63785	63057.07903	229889.6981	34270.63785	2275.131042	34270.63785	34270.63785	108654.1928	121010.128	106931.4338	2286.35452	34270.63785	164606.3604	76861.96468	129918.0359	60346.29255	109965.5151	68150.53126	63548.04306	34270.63785	94626.59856	62535.2894	94626.59856	101086.6221	2286.35452	87675.57961	77347.40776	309473.9017	2286.35452	2286.35452	2286.35452	34270.63785	2286.35452	100823.7885	59040.34252	2286.35452	2286.35452	2286.35452	32748.30399	136038.3885	32748.30399	61907.82166	32748.30399	404526.5528	109582.0721	32748.30399
01-01-55-130	309.6	01-01-55-130	58232	34276.32739	63033.32953	229810.5709	34276.32739	2351.025653	34276.32739	34276.32739	108731.1716	121050.3246	106922.8074	2363.819612	34276.32739	164658.7686	76795.27367	129976.5763	60324.96795	109906.1118	68104.68854	63527.17678	34276.32739	94710.99583	62517.31268	94710.99583	101012.3019	2363.819612	87759.07964	77406.26486	309559.3122	2363.819612	2363.819612	2363.819612	34276.32739	2363.819612	100760.9631	59015.09588	2363.819612	2363.819612	2363.819612	32824.63231	136082.6919	32824.63231	61964.98939	32824.63231	404542.459	109531.9307	32824.63231
01-01-55-131	2.3	01-01-55-131	58159.4	34209.88672	62985.79094	229830.6947	34209.88672	2279.483775	34209.88672	34209.88672	108660.0638	120971.7752	106864.6126	2293.763527	34209.88672	164579.1845	76792.96803	129897.4042	60275.5768	109893.8286	68076.91918	63477.44243	34209.88672	94652.53875	62465.45646	94652.53875	101022.5222	2293.763527	87697.87971	77327.13644	309516.6175	2293.763527	2293.763527	2293.763527	34209.88672	2293.763527	100753.1799	58968.72867	2293.763527	2293.763527	2293.763527	32752.95545	136003.5567	32752.95545	61885.66169	32752.95545	404471.2623	109508.727	32752.95545
01-01-55-132	2.2	01-01-55-132	58115	34170.47233	62960.12568	229849.6727	34170.47233	2230.823157	34170.47233	34170.47233	108611.4224	120922.1043	106831.3109	2245.87835	34170.47233	164527.7992	76797.70735	129845.704	60248.60625	109892.0472	68064.84927	63450.22703	34170.47233	94610.64747	62436.73443	94610.64747	101035.2807	2245.87835	87654.46151	77275.43217	309483.8645	2245.87835	2245.87835	2245.87835	34170.47233	2245.87835	100754.3486	58943.88909	2245.87835	2245.87835	2245.87835	32704.04554	135953.1696	32704.04554	61833.99305	32704.04554	404428.1036	109499.7055	32704.04554
01-01-55-135	2.3	01-01-55-135	58124.1	34175.11634	62955.13428	229825.1534	34175.11634	2257.02337	34175.11634	34175.11634	108637.5766	120937.6093	106831.3222	2272.455379	34175.11634	164546.9957	76777.88237	129866.7144	60244.42117	109874.8485	68052.37814	63446.19545	34175.11634	94638.44694	62433.66079	94638.44694	101012.6281	2272.455379	87682.11718	77296.53977	309511.259	2272.455379	2272.455379	2272.455379	34175.11634	2272.455379	100735.9266	58938.39636	2272.455379	2272.455379	2272.455379	32730.04866	135969.9268	32730.04866	61854.60785	32730.04866	404436.0263	109485.758	32730.04866
01-01-55-138	34.2	01-01-55-138	58154.7	34202.6724	62973.72547	229813.692	34202.6724	2289.310258	34202.6724	34202.6724	108669.9164	120971.5412	106854.9143	2304.160598	34202.6724	164581.8426	76776.13136	129901.6375	60263.87215	109877.5033	68061.94246	63465.80698	34202.6724	94665.87258	62454.26217	94665.87258	101005.4231	2304.160598	87710.63574	77331.45792	309532.2459	2304.160598	2304.160598	2304.160598	34202.6724	2304.160598	100736.5907	58956.44383	2304.160598	2304.160598	2304.160598	32762.58785	136004.2644	32762.58785	61889.5408	32762.58785	404465.9573	109493.2792	32762.58785
01-01-55-139	2.3	01-01-55-139	58115	34166.16817	62947.24867	229823.7373	34166.16817	2251.287922	34166.16817	34166.16817	108631.7822	120928.8127	106822.7565	2267.019512	34166.16817	164538.7066	76774.00996	129858.8105	60236.40683	109869.9722	68046.06954	63438.15749	34166.16817	94634.81285	62425.48124	94634.81285	101010.0922	2267.019512	87678.05329	77288.6601	309509.871	2267.019512	2267.019512	2267.019512	34166.16817	2267.019512	100731.4953	58930.59449	2267.019512	2267.019512	2267.019512	32724.14881	135961.2677	32724.14881	61846.61081	32724.14881	404426.9569	109479.854	32724.14881
01-01-55-142	100.7	01-01-55-142	58128.1	34178.89614	62958.03327	229824.551	34178.89614	2260.556354	34178.89614	34178.89614	108641.1244	120941.8447	106834.7292	2275.887339	34178.89614	164551.2048	76778.48018	129870.8565	60247.40969	109875.9702	68054.29441	63449.20063	34178.89614	94641.21398	62436.76783	94641.21398	101012.5598	2275.887339	87685.0483	77300.67695	309513.1134	2275.887339	2275.887339	2275.887339	34178.89614	2275.887339	100736.8132	58941.23824	2275.887339	2275.887339	2275.887339	32733.63155	135974.1671	32733.63155	61858.76831	32733.63155	404440.0096	109487.4431	32733.63155
01-01-55-143	58.9	01-01-55-143	58105.5	34160.20652	62949.17912	229842.7628	34160.20652	2229.075042	34160.20652	34160.20652	108609.6192	120914.3018	106820.5566	2244.589062	34160.20652	164521.4069	76788.69672	129840.1749	60237.66673	109882.325	68054.31833	63439.28992	34160.20652	94611.90216	62425.81988	94611.90216	101027.3561	2244.589062	87655.14621	77269.95328	309487.8554	2244.589062	2244.589062	2244.589062	34160.20652	2244.589062	100744.9293	58932.94291	2244.589062	2244.589062	2244.589062	32702.07682	135945.802	32702.07682	61828.26327	32702.07682	404418.3723	109489.373	32702.07682
01-01-55-144	2.2	01-01-55-144	58112.7	34171.47872	62968.0624	229869.4455	34171.47872	2213.485034	34171.47872	34171.47872	108594.0874	120914.5861	106835.7091	2228.085187	34171.47872	164517.1516	76815.09817	129833.4498	60255.9833	109907.9141	68077.78287	63457.49667	34171.47872	94590.92337	62443.33307	94590.92337	101054.1797	2228.085187	87635.07023	77263.09158	309463.3	2228.085187	2228.085187	2228.085187	34171.47872	2228.085187	100770.9369	58952.1725	2228.085187	2228.085187	2228.085187	32686.88545	135944.6076	32686.88545	61822.09676	32686.88545	404426.6127	109513.5759	32686.88545
01-01-55-145	2.3	01-01-55-145	58135.4	34184.70188	62960.2207	229817.3305	34184.70188	2271.770741	34184.70188	34184.70188	108652.3405	120951.0733	106838.8545	2287.078593	34184.70188	164561.3785	76773.95564	129881.4295	60249.91903	109872.7744	68053.31246	63451.77061	34184.70188	94651.92139	62439.71466	94651.92139	101006.4804	2287.078593	87695.91606	77311.27003	309522.6099	2287.078593	2287.078593	2287.078593	34184.70188	2287.078593	100733.0092	58943.22408	2287.078593	2287.078593	2287.078593	32744.85023	135983.7329	32744.85023	61869.25928	32744.85023	404446.9252	109485.7895	32744.85023
01-01-55-147	2.3	01-01-55-147	58087.4	34134.4524	62909.73285	229792.1499	34134.4524	2255.807714	34134.4524	34134.4524	108635.592	120909.1324	106787.7193	2273.150649	34134.4524	164524.9851	76737.31059	129848.5753	60199.21301	109831.9261	68007.13676	63401.02825	34134.4524	94649.19389	62388.7807	94649.19389	100975.8876	2273.150649	87690.52528	77278.63152	309533.0113	2273.150649	2273.150649	2273.150649	34134.4524	2273.150649	100693.9836	58892.89421	2273.150649	2273.150649	2273.150649	32727.3891	135943.4669	32727.3891	61835.58667	32727.3891	404398.1782	109441.0224	32727.3891
01-01-63-001	0.4	01-01-63-001	44893.2	33028.91041	65267.69861	252091.7024	33028.91041	30053.98054	33028.91041	33028.91041	76330.08868	96395.57045	99958.607	30042.57569	33028.91041	136119.5714	94823.72076	100163.2953	62017.28397	123355.0524	78167.50798	64621.67304	33028.91041	64369.42396	62664.60421	64369.42396	121848.5122	30042.57569	56814.50116	48180.52311	282474.0478	30042.57569	30042.57569	30042.57569	33028.91041	30042.57569	116054.4919	62342.38018	30042.57569	30042.57569	30042.57569	435.7979908	109966.0854	435.7979908	33890.09505	435.7979908	385662.8489	118968.8789	435.7979908
01-01-63-002	110.1	01-01-63-002	44894.4	32949.56412	65207.10762	251975.8668	32949.56412	29908.24001	32949.56412	32949.56412	76476.08659	96485.01296	99952.06738	29896.88491	32949.56412	136236.0137	94714.0767	100286.8944	61957.15737	123265.6041	78081.63501	64565.56714	32949.56412	64507.9455	62611.49022	64507.9455	121732.7548	29896.88491	56955.71389	48294.49322	282602.235	29896.88491	29896.88491	29896.88491	32949.56412	29896.88491	115957.3567	62275.64709	29896.88491	29896.88491	29896.88491	574.4622811	110065.9156	574.4622811	33988.87515	574.4622811	385730.8735	118894.2766	574.4622811
01-01-63-005	0.6	01-01-63-005	44975.6	33018.28573	65281.34762	252026.1271	33018.28573	29900.40341	33018.28573	33018.28573	76482.5708	96548.94079	100033.2207	29888.79088	33018.28573	136284.8191	94768.4774	100329.9969	62031.51351	123330.3443	78147.8558	64640.8638	33018.28573	64480.91146	62687.43871	64480.91146	121783.0915	29888.79088	56933.466	48345.03866	282562.3437	29888.79088	29888.79088	29888.79088	33018.28573	29888.79088	116018.6154	62348.27818	29888.79088	29888.79088	29888.79088	601.8181934	110124.9265	601.8181934	34048.39654	601.8181934	385802.5048	118964.5199	601.8181934
01-01-63-006	34	01-01-63-006	44850.5	32902.35027	65159.23251	251934.0471	32902.35027	29894.27389	32902.35027	32902.35027	76490.95063	96461.58909	99907.22618	29883.06482	32902.35027	136224.1831	94670.79996	100279.0655	61909.2787	123219.2487	78034.93243	64517.68231	32902.35027	64540.0571	62563.62824	64540.0571	121690.9115	29883.06482	56985.57303	48281.44363	282639.9952	29883.06482	29883.06482	29883.06482	32902.35027	29883.06482	115911.9258	62227.87452	29883.06482	29883.06482	29883.06482	581.99642	110046.463	581.99642	33969.0647	581.99642	385700.5591	118846.8003	581.99642
01-01-63-008	0.4	01-01-63-008	44908.8	33065.64689	65300.01651	252135.4639	33065.64689	30095.11242	33065.64689	33065.64689	76288.60838	96381.94536	99976.45944	30083.64297	33065.64689	136095.058	94866.4816	100135.5716	62049.4907	123393.9327	78205.63794	64652.88786	33065.64689	64323.55446	62695.07372	64323.55446	121892.2646	30083.64297	56768.7792	48157.11262	282428.6977	30083.64297	30083.64297	30083.64297	33065.64689	30083.64297	116094.9384	62376.17875	30083.64297	30083.64297	30083.64297	402.9200255	109948.4473	402.9200255	33872.93607	402.9200255	385656.9755	119004.4964	402.9200255
01-01-63-010	385.7	01-01-63-010	44855.6	32905.43844	65162.94572	251935.4383	32905.43844	29891.58912	32905.43844	32905.43844	76493.53603	96466.90649	99912.17978	29880.36479	32905.43844	136228.963	94672.5408	100283.5967	61913.0062	123221.9367	78037.76628	64521.52871	32905.43844	64540.44493	62567.56022	64540.44493	121692.3079	29880.36479	56986.29788	48286.29248	282639.4326	29880.36479	29880.36479	29880.36479	32905.43844	29880.36479	115914.2817	62231.39533	29880.36479	29880.36479	29880.36479	585.1479056	110051.6296	585.1479056	33974.24566	585.1479056	385706.0355	118850.0537	585.1479056
01-01-63-015	119	01-01-63-015	44905.4	33021.7803	65265.47856	252073.9922	33021.7803	30021.21365	33021.7803	33021.7803	76362.6983	96424.38714	99969.14007	30009.78172	33021.7803	136152.0166	94807.95212	100196.4512	62015.18006	123345.1901	78158.62979	64620.581	33021.7803	64395.45734	62664.25605	64395.45734	121830.8234	30009.78172	56841.82408	48212.6847	282495.9546	30009.78172	30009.78172	30009.78172	33021.7803	30009.78172	116042.4489	62338.58969	30009.78172	30009.78172	30009.78172	469.6660962	109996.4314	469.6660962	33920.27839	469.6660962	385688.1618	118963.046	469.6660962
01-01-63-017	0.2	01-01-63-017	44876.7	33128.93464	65339.73708	252246.1475	33128.93464	30261.8882	33128.93464	33128.93464	76122.10283	96256.84326	99952.64474	30250.46258	33128.93464	135945.3843	94968.73889	99980.07214	62088.66998	123469.4917	78276.73416	64687.17383	33128.93464	64178.55593	62725.76638	64178.55593	122002.9036	30250.46258	56618.88845	48009.67463	282300.2273	30250.46258	30250.46258	30250.46258	33128.93464	30250.46258	116180.4786	62423.43052	30250.46258	30250.46258	30250.46258	245.5042391	109813.5358	245.5042391	33739.29953	245.5042391	385552.8261	119061.2775	245.5042391
01-01-63-019	34	01-01-63-019	44831.2	32889.55082	65144.28841	251927.2403	32889.55082	29902.63149	32889.55082	32889.55082	76482.98588	96442.47007	99888.25045	29891.48127	32889.55082	136207.4637	94662.74154	100263.3877	61894.28629	123207.8389	78023.01395	64502.28838	32889.55082	64540.37788	62547.94676	64540.37788	121684.0871	29891.48127	56984.64377	48264.43162	282643.8038	29891.48127	29891.48127	29891.48127	32889.55082	29891.48127	115901.6834	62213.58486	29891.48127	29891.48127	29891.48127	572.1744694	110028.0535	572.1744694	33950.59053	572.1744694	385680.5547	118833.4265	572.1744694
01-01-63-021	0.1	01-01-63-021	44924.1	33084.72139	65318.70994	252153.8616	33084.72139	30104.82649	33084.72139	33084.72139	76278.62236	96387.19168	99992.32342	30093.30491	33084.72139	136095.3601	94885.17964	100134.2482	62068.17053	123413.0409	78224.74886	64671.43844	33084.72139	64307.78564	62713.51902	64307.78564	121910.6657	30093.30491	56753.70859	48157.96086	282411.3032	30093.30491	30093.30491	30093.30491	33084.72139	30093.30491	116113.9768	62395.03703	30093.30491	30093.30491	30093.30491	399.9270794	109951.962	399.9270794	33876.67422	399.9270794	385665.3056	119023.5078	399.9270794
01-01-63-022	0.1	01-01-63-022	44813.2	32930.31785	65170.81985	251997.2009	32930.31785	30005.58219	32930.31785	32930.31785	76380.18951	96366.84843	99875.73429	29994.45049	32930.31785	136116.2803	94727.55274	100168.4241	61920.47045	123256.4292	78068.81723	64525.47669	32930.31785	64449.85309	62568.91595	64449.85309	121753.993	29994.45049	56891.24871	48174.5442	282563.1135	29994.45049	29994.45049	29994.45049	32930.31785	29994.45049	115956.351	62244.72912	29994.45049	29994.45049	29994.45049	469.053249	109946.2558	469.053249	33869.31244	469.053249	385618.2405	118870.5383	469.053249
01-01-63-026	0.2	01-01-63-026	44832.7	32891.63615	65146.29618	251929.3338	32891.63615	29903.90557	32891.63615	32891.63615	76481.67557	96442.80942	99889.8601	29892.74996	32891.63615	136207.2506	94664.85262	100262.9952	61896.29165	123209.9492	78025.11707	64504.27227	32891.63615	64538.50238	62549.91367	64538.50238	121686.1808	29892.74996	56982.83273	48264.27324	282641.7862	29892.74996	29892.74996	29892.74996	32891.63615	29892.74996	115903.8027	62215.62217	29892.74996	29892.74996	29892.74996	571.0160412	110028.1975	571.0160412	33950.75058	571.0160412	385681.2524	118835.4961	571.0160412
01-01-63-028	0	01-01-63-028	44899.8	33030.73123	65270.86316	252090.329	33030.73123	30046.4805	33030.73123	33030.73123	76337.48372	96404.97088	99964.88338	30035.05717	33030.73123	136129.0148	94822.96949	100172.6128	62020.4792	123356.0927	78168.83294	64625.13458	33030.73123	64373.73923	62668.25928	64373.73923	121847.1453	30035.05717	56819.33152	48189.99299	282476.8389	30035.05717	30035.05717	30035.05717	33030.73123	30035.05717	116054.8874	62345.12419	30035.05717	30035.05717	30035.05717	444.6169385	109975.5757	444.6169385	33899.57909	444.6169385	385671.8662	118971.0647	444.6169385
01-01-63-029	65.3	01-01-63-029	44896.8	33043.09585	65279.52334	252110.0845	33043.09585	30073.8555	33043.09585	33043.09585	76310.11319	96386.08835	99963.24214	30062.43207	33043.09585	136105.6416	94841.43529	100148.1117	62029.05057	123370.4375	78182.46856	64632.92445	33043.09585	64348.95288	62675.4712	64348.95288	121866.8879	30062.43207	56793.87439	48167.02844	282454.4259	30062.43207	30062.43207	30062.43207	33043.09585	30062.43207	116070.7844	62354.98361	30062.43207	30062.43207	30062.43207	418.4003749	109954.9331	418.4003749	33879.13596	418.4003749	385656.6832	118982.4566	418.4003749
01-01-63-030	0	01-01-63-030	44903.1	33032.19172	65272.85615	252090.4623	33032.19172	30043.79129	33032.19172	33032.19172	76340.11981	96408.99691	99968.037	30032.35847	33032.19172	136132.8724	94823.36777	100176.3577	62022.48419	123357.2361	78170.09245	64627.24314	33032.19172	64374.90356	62670.44269	64374.90356	121847.2816	30032.35847	56820.73193	48193.88141	282477.321	30032.35847	30032.35847	30032.35847	33032.19172	30032.35847	116055.7655	62346.95215	30032.35847	30032.35847	30032.35847	448.0424432	109979.5732	448.0424432	33903.58169	448.0424432	385675.8526	118972.6709	448.0424432
01-01-63-031	0.6	01-01-63-031	44933.3	32986.40775	65245.70498	252005.6275	32986.40775	29911.51359	32986.40775	32986.40775	76472.11384	96511.38712	99991.37089	29900.03241	32986.40775	136253.814	94745.52134	100301.6058	61995.78752	123301.04	78117.60561	64604.45488	32986.40775	64488.2277	62650.54593	64488.2277	121762.5449	29900.03241	56938.16346	48313.2419	282576.8511	29900.03241	29900.03241	29900.03241	32986.40775	29900.03241	115991.4919	62313.76839	29900.03241	29900.03241	29900.03241	579.6927664	110089.4241	579.6927664	34012.66949	579.6927664	385761.9911	118931.6371	579.6927664
01-01-63-034	2.2	01-01-63-034	43903.9	33560.27082	65369.83231	253364.946	33560.27082	32562.06107	33560.27082	33560.27082	73850.40144	94115.08726	99059.51388	32552.93361	33560.27082	133581.013	95962.24801	97579.36745	62113.21804	124025.4218	78776.58795	64637.13299	33560.27082	62463.35356	62624.2436	62463.35356	123131.1928	32552.93361	54802.57077	45664.59298	280884.0674	32552.93361	32552.93361	32552.93361	33560.27082	32552.93361	116896.4319	62568.424	32552.93361	32552.93361	32552.93361	2182.415056	107574.0298	2182.415056	31522.8991	2182.415056	383630.7205	119327.0259	2182.415056
01-01-63-035	2.7	01-01-63-035	43906.8	33599.72326	65399.06667	253416.8515	33599.72326	32626.98546	33599.72326	33599.72326	73785.13801	94075.66534	99063.81898	32617.83391	33599.72326	133529.0523	96012.09568	97524.19476	62142.3766	124066.2103	78816.44673	64664.42786	33599.72326	62402.2577	62650.30424	62402.2577	123183.4541	32617.83391	54740.17815	45614.2189	280827.2256	32617.83391	32617.83391	32617.83391	33599.72326	32617.83391	116940.6446	62600.44941	32617.83391	32617.83391	32617.83391	2242.5933	107529.7444	2242.5933	31480.36841	2242.5933	383600.3482	119361.3392	2242.5933
01-01-63-037	251.5	01-01-63-037	44891.2	33022.66283	65262.37805	252083.8585	33022.66283	30045.90997	33022.66283	33022.66283	76338.21041	96399.02513	99956.17877	30034.5144	33022.66283	136124.9432	94816.12291	100169.2173	62011.9865	123348.3383	78160.9582	64616.57989	33022.66283	64377.96959	62659.66394	64377.96959	121840.6706	30034.5144	56823.07888	48185.70627	282482.3306	30034.5144	30034.5144	30034.5144	33022.66283	30034.5144	116047.4299	62336.75201	30034.5144	30034.5144	30034.5144	442.8010978	109970.255	442.8010978	33894.18356	442.8010978	385664.8969	118962.8674	442.8010978
01-01-63-039	2.2	01-01-63-039	43922.8	33578.86936	65389.27651	253381.1814	33578.86936	32565.83557	33578.86936	33578.86936	73845.61685	94126.28572	99078.54349	32556.65153	33578.86936	133587.4832	95979.01868	97584.22615	62132.66597	124043.8458	78795.13313	64656.66007	33578.86936	62450.94591	62643.812	62450.94591	123147.3293	32556.65153	54791.10133	45671.77696	280869.4911	32556.65153	32556.65153	32556.65153	33578.86936	32556.65153	116914.3419	62587.70849	32556.65153	32556.65153	32556.65153	2180.704433	107583.6157	2180.704433	31533.08729	2180.704433	383644.4056	119346.1403	2180.704433
01-01-63-040	44.8	01-01-63-040	44837.2	32890.22248	65146.39819	251924.5427	32890.22248	29894.01089	32890.22248	32890.22248	76491.49598	96452.08721	99893.84594	29882.84461	32890.22248	136217.4559	94660.68743	100273.3551	61896.43052	123207.6577	78023.13897	64504.72336	32890.22248	64546.01755	62550.59494	64546.01755	121681.3981	29882.84461	56990.78085	48274.41683	282647.9392	29882.84461	29882.84461	29882.84461	32890.22248	29882.84461	115900.8228	62215.23768	29882.84461	29882.84461	29882.84461	581.1230566	110037.8809	581.1230566	33960.40388	581.1230566	385689.554	118834.4678	581.1230566
01-01-63-041	6.2	01-01-63-041	43891.3	33555.02887	65362.01029	253363.78	33555.02887	32572.10399	33555.02887	33555.02887	73841.00334	94099.61113	99047.1185	32563.01115	33555.02887	133566.3809	95960.30834	97565.2298	62105.37843	124020.565	78771.46487	64628.87482	33555.02887	62460.06809	62615.71573	62460.06809	123130.1651	32563.01115	54798.38076	45649.77317	280883.1174	32563.01115	32563.01115	32563.01115	33555.02887	32563.01115	116892.6005	62561.25754	32563.01115	32563.01115	32563.01115	2195.388407	107558.7272	2195.388407	31507.51655	2195.388407	383615.2814	119320.4258	2195.388407
01-01-63-043	0	01-01-63-043	44879.1	33009.03744	65248.71976	252071.4095	33009.03744	30040.85402	33009.03744	33009.03744	76343.4987	96393.31286	99943.79441	30029.49878	33009.03744	136122.6459	94803.32759	100168.0765	61998.33096	123334.8617	78147.41676	64602.95513	33009.03744	64387.94516	62646.06956	64387.94516	121828.2178	30029.49878	56832.45716	48183.03576	282493.7696	30029.49878	30029.49878	30029.49878	33009.03744	30029.49878	116034.1446	62323.07229	30029.49878	30029.49878	30029.49878	444.5789672	109965.7222	444.5789672	33889.5146	444.5789672	385657.1252	118949.2044	444.5789672
01-01-63-044	65.1	01-01-63-044	44756.8	32915.69032	65144.52079	252009.9971	32915.69032	30070.90826	32915.69032	32915.69032	76316.01569	96286.0751	99822.42815	30059.93247	32915.69032	136034.9034	94735.03589	100088.061	61893.90723	123248.4643	78058.41473	64496.60599	32915.69032	64411.96672	62538.36926	64411.96672	121766.7578	30059.93247	56848.97258	48092.97322	282538.1958	30059.93247	30059.93247	30059.93247	32915.69032	30059.93247	115953.9476	62222.07166	30059.93247	30059.93247	30059.93247	403.1452778	109864.6271	403.1452778	33787.7355	403.1452778	385540.9333	118852.6877	403.1452778
01-01-63-046	0.3	01-01-63-046	44849.6	33047.41392	65270.17654	252144.6865	33047.41392	30158.34761	33047.41392	33047.41392	76226.34206	96300.22775	99920.17591	30147.04427	33047.41392	136013.6676	94870.33682	100055.4973	62019.39298	123382.2883	78191.56895	64620.5104	33047.41392	64288.68185	62661.04647	64288.68185	121901.4506	30147.04427	56729.36944	48075.41435	282407.1534	30147.04427	30147.04427	30147.04427	33047.41392	30147.04427	116088.8599	62349.94238	30147.04427	30147.04427	30147.04427	326.6090007	109866.1986	326.6090007	33790.71508	326.6090007	385578.1155	118983.0024	326.6090007
01-01-63-047	37	01-01-63-047	44873.4	33013.37033	65250.50437	252081.1608	33013.37033	30058.06767	33013.37033	33013.37033	76326.36021	96378.64464	99938.90941	30046.72456	33013.37033	136105.9404	94812.09133	100150.9494	62000.05551	123340.5957	78152.64548	64604.15365	33013.37033	64374.00096	62646.88129	64374.00096	121837.9597	30046.72456	56817.8725	48166.49348	282481.8929	30046.72456	30046.72456	30046.72456	33013.37033	30046.72456	116040.9998	62325.672	30046.72456	30046.72456	30046.72456	426.9411036	109950.2072	426.9411036	33874.0888	426.9411036	385644.3678	118952.8592	426.9411036
01-01-63-049	0.4	01-01-63-049	44798.5	32946.04263	65178.94404	252028.7955	32946.04263	30057.88696	32946.04263	32946.04263	76328.09044	96324.33383	99863.72484	30046.78268	32946.04263	136067.0094	94756.28847	100117.6596	61928.41532	123276.2776	78087.17884	64531.84721	32946.04263	64406.31837	62574.12748	64406.31837	121785.5676	30046.78268	56845.9322	48125.81529	282525.4126	30046.78268	30046.78268	30046.78268	32946.04263	30046.78268	115979.5003	62255.28735	30046.78268	30046.78268	30046.78268	416.3186348	109900.9821	416.3186348	33824.29384	416.3186348	385581.8532	118884.2321	416.3186348
01-01-63-050	224.7	01-01-63-050	44756.8	32917.6015	65145.98562	252012.751	32917.6015	30074.34179	32917.6015	32917.6015	76312.57324	96283.98951	99822.61729	30063.36468	32917.6015	136032.1745	94737.64774	100085.1606	61895.36145	123250.6032	78060.47183	64497.96541	32917.6015	64408.69062	62539.65849	64408.69062	121769.5113	30063.36468	56845.63464	48090.3017	282535.1567	30063.36468	30063.36468	30063.36468	32917.6015	30063.36468	115956.2667	62223.6811	30063.36468	30063.36468	30063.36468	399.6963962	109862.2943	399.6963962	33785.42586	399.6963962	385539.3567	118854.4788	399.6963962
01-01-63-051	264.6	01-01-63-051	43866.6	33536.76588	65340.93125	253350.7125	33536.76588	32577.80098	33536.76588	33536.76588	73836.63258	94078.20102	99022.48085	32568.77949	33536.76588	133549.2041	95946.19157	97549.67185	62084.28191	124002.7506	78753.33664	64607.36529	33536.76588	62466.53751	62593.94744	62466.53751	123117.2901	32568.77949	54803.38934	45631.91126	280893.1662	32568.77949	32568.77949	32568.77949	33536.76588	32568.77949	116876.0357	62540.85195	32568.77949	32568.77949	32568.77949	2207.866535	107538.6642	2207.866535	31486.94279	2207.866535	383592.0499	119300.6237	2207.866535
01-01-63-053	82.9	01-01-63-053	43892.5	33562.97288	65368.08765	253373.9564	33562.97288	32584.27402	33562.97288	33562.97288	73828.7349	94092.67372	99048.55707	32575.17479	33562.97288	133556.9591	95970.12088	97555.1575	62111.44177	124028.7526	78779.48369	64634.59506	33562.97288	62448.31607	62621.20826	62448.31607	123140.4041	32575.17479	54786.41987	45640.66719	280872.0812	32575.17479	32575.17479	32575.17479	33562.97288	32575.17479	116901.406	62567.84739	32575.17479	32575.17479	32575.17479	2206.448563	107550.8336	2206.448563	31499.96412	2206.448563	383610.1083	119327.4351	2206.448563
01-01-63-054	68.2	01-01-63-054	46584.3	36346.75012	68225.57898	255870.5697	36346.75012	33481.34337	36346.75012	36346.75012	72949.09138	95551.59966	101754.962	33464.41703	36346.75012	134296.1543	98538.45838	98066.38033	64969.15813	126789.3096	81554.24526	67496.09103	36346.75012	60493.85961	65483.70416	60493.85961	125628.5218	33464.41703	52968.75518	46538.84863	278599.2665	33464.41703	33464.41703	33464.41703	36346.75012	33464.41703	119604.2047	65414.12436	33464.41703	33464.41703	33464.41703	3599.520483	108762.2738	3599.520483	32872.04758	3599.520483	385429.2957	122158.7096	3599.520483
01-01-63-055	0	01-01-63-055	44900.9	33010.82412	65255.87297	252060.8448	33010.82412	30008.71413	33010.82412	33010.82412	76375.30105	96428.69298	99963.94086	29997.30118	33010.82412	136159.5836	94795.12051	100204.978	62005.60897	123333.5634	78147.23653	64611.31332	33010.82412	64409.30466	62655.21673	64409.30466	121817.6795	29997.30118	56855.63874	48219.92766	282509.6115	29997.30118	29997.30118	29997.30118	33010.82412	29997.30118	116030.3377	62328.53046	29997.30118	29997.30118	29997.30118	480.1737526	110001.9408	480.1737526	33925.65523	480.1737526	385690.1309	118952.4246	480.1737526
01-01-63-058	0.1	01-01-63-058	44811.8	32926.08031	65167.18025	251991.9517	32926.08031	30000.30696	32926.08031	32926.08031	76385.50937	96368.99268	99873.98067	29989.18192	32926.08031	136119.7113	94722.45646	100172.2285	61916.84586	123251.8927	78064.38567	64521.98447	32926.08031	64455.516	62565.52299	64455.516	121748.745	29989.18192	56896.92341	48177.85394	282568.6296	29989.18192	29989.18192	29989.18192	32926.08031	29989.18192	115951.5929	62240.89057	29989.18192	29989.18192	29989.18192	474.1844928	109948.8784	474.1844928	33871.89052	474.1844928	385619.4423	118866.4523	474.1844928
01-01-63-059	2.2	01-01-63-059	43968.7	33645.37993	65451.79063	253449.49	33645.37993	32612.72869	33645.37993	33645.37993	73796.24161	94129.36971	99125.50137	32603.39873	33645.37993	133572.1771	96047.36723	97563.28309	62195.14386	124110.7492	78861.77116	64718.23231	33645.37993	62386.19243	62704.75799	62386.19243	123215.6129	32603.39873	54727.78284	45659.1042	280802.1621	32603.39873	32603.39873	32603.39873	33645.37993	32603.39873	116982.0506	62651.48308	32603.39873	32603.39873	32603.39873	2213.040021	107580.0841	2213.040021	31532.04375	2213.040021	383658.5767	119410.8633	2213.040021
01-01-63-061	3.6	01-01-63-061	46584.9	36358.27396	68234.09017	255886.4004	36358.27396	33501.95666	36358.27396	36358.27396	72928.53309	95539.02921	101755.7875	33485.0298	36358.27396	134279.6042	98553.50431	98048.92784	64977.64373	126801.4875	81566.07541	67504.00651	36358.27396	60474.62049	65491.24135	60474.62049	125644.3939	33485.0298	52949.06299	46523.29439	278581.661	33485.0298	33485.0298	33485.0298	36358.27396	33485.0298	119617.4681	65423.4913	33485.0298	33485.0298	33485.0298	3617.176315	108748.153	3617.176315	32859.32976	3617.176315	385419.1953	122168.836	3617.176315
01-01-63-063	3.6	01-01-63-063	46595.7	36358.59581	68237.69844	255881.2099	36358.59581	33485.69288	36358.59581	36358.59581	72945.50027	95557.84953	101766.4271	33468.73457	36358.59581	134299.3301	98549.41662	98068.6392	64981.27843	126801.0435	81566.04106	67508.22417	36358.59581	60485.66709	65495.83973	60485.66709	125639.1438	33468.73457	52961.18163	46542.91701	278589.6044	33468.73457	33468.73457	33468.73457	36358.59581	33468.73457	119615.7053	65426.20216	33468.73457	33468.73457	33468.73457	3609.166569	108767.4671	3609.166569	32878.20244	3609.166569	385436.9715	122170.7273	3609.166569
01-01-63-065	95.5	01-01-63-065	46593.7	36368.09947	68243.93144	255895.581	36368.09947	33506.62424	36368.09947	36368.09947	72924.45018	95543.00844	101764.6306	33489.67285	36368.09947	134280.9688	98562.87758	98049.53133	64987.48399	126811.2702	81575.88288	67513.81982	36368.09947	60467.09455	65501.03211	60467.09455	125653.5629	33489.67285	52941.98218	46525.40943	278573.1149	33489.67285	33489.67285	33489.67285	36368.09947	33489.67285	119627.142	65433.35587	33489.67285	33489.67285	33489.67285	3625.695095	108751.2218	3625.695095	32863.22937	3625.695095	385424.4264	122178.7036	3625.695095
01-01-63-067	3.6	01-01-63-067	46582.5	36365.41398	68238.4814	255897.6721	36365.41398	33519.11816	36365.41398	36365.41398	72911.22297	95526.23842	101753.526	33502.19918	36365.41398	134264.0833	98563.99755	98032.8457	64982.01224	126809.2321	81573.49625	67507.86548	36365.41398	60459.68562	65494.76406	60459.68562	125655.7078	33502.19918	52933.564	46508.42573	278568.5595	33502.19918	33502.19918	33502.19918	36365.41398	33502.19918	119626.2371	65428.65313	33502.19918	33502.19918	33502.19918	3630.366566	108734.2617	3630.366566	32846.43606	3630.366566	385408.2233	122174.6855	3630.366566
01-01-63-068	2.9	01-01-63-068	45167.8	34830.97524	66687.17321	254486.6876	34830.97524	32887.83757	34830.97524	34830.97524	73492.90711	94837.30706	100330.8034	32874.96778	34830.97524	133978.2231	97119.23608	97869.35942	63430.75258	125284.1572	80042.95106	65958.43799	34830.97524	61598.43583	63947.32491	61598.43583	124247.6824	32874.96778	54001.21143	46121.34405	279871.2993	32874.96778	32874.96778	32874.96778	34830.97524	32874.96778	118123.9159	63877.43279	32874.96778	32874.96778	32874.96778	2489.100083	108185.0254	2489.100083	32189.48956	2489.100083	384520.2218	120626.406	2489.100083
01-01-63-070	64.2	01-01-63-070	46607.9	36370.1884	68249.87328	255891.0959	36370.1884	33488.38004	36370.1884	36370.1884	72943.62707	95565.75767	101778.6385	33471.38751	36370.1884	134304.325	98559.71928	98072.73824	64993.45665	126812.4529	81577.55027	67520.47087	36370.1884	60478.73427	65508.12537	60478.73427	125649.0066	33471.38751	52954.95624	46548.7748	278580.9378	33471.38751	33471.38751	33471.38751	36370.1884	33471.38751	119626.7603	65438.2502	33471.38751	33471.38751	33471.38751	3617.834037	108774.3916	3617.834037	32886.02492	3617.834037	385446.1702	122182.6379	3617.834037
01-01-63-071	0.4	01-01-63-071	44892.9	33023.40338	65263.39628	252083.9093	33023.40338	30044.5003	33023.40338	33023.40338	76339.59205	96401.11494	99957.8039	30033.09984	33023.40338	136126.9502	94816.31121	100171.1674	62013.01098	123348.914	78161.59426	64617.6584	33023.40338	64378.59109	62660.78151	64378.59109	121840.7229	30033.09984	56823.8225	48187.72881	282482.5989	30033.09984	30033.09984	30033.09984	33023.40338	30033.09984	116047.8676	62337.68417	30033.09984	30033.09984	30033.09984	444.5658198	109972.3317	444.5658198	33896.26266	444.5658198	385666.9629	118963.6841	444.5658198
01-01-63-072	0.1	01-01-63-072	44948.3	33020.11246	65275.5741	252045.4585	33020.11246	29948.20806	33020.11246	33020.11246	76435.10987	96500.051	100008.4086	29936.66538	33020.11246	136232.5516	94784.5011	100277.3931	62025.55515	123336.6877	78152.58644	64633.34896	33020.11246	64446.82849	62678.77874	64446.82849	121802.3627	29936.66538	56896.96594	48292.96134	282535.7349	29936.66538	29936.66538	29936.66538	33020.11246	29936.66538	116028.4941	62344.94021	29936.66538	29936.66538	29936.66538	549.5969007	110074.44	549.5969007	33998.05991	549.5969007	385757.7194	118964.4358	549.5969007
01-01-63-074	225.1	01-01-63-074	43891.5	33544.81629	65354.71972	253349.9307	33544.81629	32553.97224	33544.81629	33544.81629	73859.18185	94111.2861	99046.84078	32544.88347	33544.81629	133581.3593	95947.06675	97581.03586	62098.10976	124009.9608	78761.13024	64622.13588	33544.81629	62476.69774	62609.32743	62476.69774	123116.2109	32544.88347	54815.42188	45664.34405	280898.4411	32544.88347	32544.88347	32544.88347	33544.81629	32544.88347	116881.0048	62553.17151	32544.88347	32544.88347	32544.88347	2178.399699	107571.6942	2178.399699	31520.0284	2178.399699	383624.5211	119311.6829	2178.399699
01-01-63-086	0.2	01-01-63-086	44814.8	33045.22152	65259.10823	252162.2976	33045.22152	30210.84761	33045.22152	33045.22152	76174.44056	96242.84431	99887.85395	30199.63625	33045.22152	135953.628	94884.17961	99995.47901	62008.12921	123384.8961	78192.40457	64607.48084	33045.22152	64253.69147	62646.73598	64253.69147	121919.0528	30199.63625	56691.43218	48015.46439	282381.0413	30199.63625	30199.63625	30199.63625	33045.22152	30199.63625	116095.5466	62341.64067	30199.63625	30199.63625	30199.63625	268.6740436	109807.4062	268.6740436	33732.07462	268.6740436	385524.6516	118978.2678	268.6740436
01-02-63-185	37.1	01-02-63-185	44848.8	32907.68898	65162.89789	251942.8097	32907.68898	29906.64724	32907.68898	32907.68898	76478.58439	96452.86792	99906.2272	29895.43879	32907.68898	136213.4889	94678.96373	100267.8787	61912.90234	123225.5213	78040.87497	64520.95079	32907.68898	64528.95436	62566.63269	64528.95436	121699.6659	29895.43879	56974.15454	48270.91554	282630.0004	29895.43879	29895.43879	29895.43879	32907.68898	29895.43879	115918.9096	62232.08597	29895.43879	29895.43879	29895.43879	569.6606995	110036.9658	569.6606995	33959.62994	569.6606995	385693.4947	118851.7221	569.6606995
01-02-63-186	0.2	01-02-63-186	44857.4	32913.47179	65169.61154	251945.9726	32913.47179	29903.10892	32913.47179	32913.47179	76481.95278	96461.25995	99914.66865	29891.87425	32913.47179	136220.7825	94682.67573	100274.7011	61919.63689	123230.6987	78046.27414	64527.85901	32913.47179	64528.64886	62573.66513	64528.64886	121702.8367	29891.87425	56974.40173	48278.34299	282628.1558	29891.87425	29891.87425	29891.87425	32913.47179	29891.87425	115923.5774	62238.51608	29891.87425	29891.87425	29891.87425	574.043438	110045.0302	574.043438	33967.7252	574.043438	385702.3053	118857.7547	574.043438
01-02-63-190	62.7	01-02-63-190	44859	32922.04448	65176.62649	251957.4364	32922.04448	29916.00271	32922.04448	32922.04448	76468.99804	96454.60131	99916.98565	29904.75799	32922.04448	136211.3829	94693.67108	100264.5366	61926.61209	123240.1041	78055.38832	64534.49385	32922.04448	64515.64689	62580.04499	64515.64689	121714.2941	29904.75799	56961.26103	48269.19271	282615.8055	29904.75799	29904.75799	29904.75799	32922.04448	29904.75799	115933.5978	62246.04752	29904.75799	29904.75799	29904.75799	561.5999538	110037.3365	561.5999538	33960.11934	561.5999538	385697.7392	118865.9458	561.5999538
01-02-63-194	121.7	01-02-63-194	44846.7	32934.20065	65182.69932	251982.5667	32934.20065	29958.10445	32934.20065	32934.20065	76427.05802	96420.05571	99906.85568	29946.88339	32934.20065	136171.4934	94716.45689	100223.4772	61932.53662	123255.6905	78069.7518	64539.14978	32934.20065	64480.75012	62583.7632	64480.75012	121739.3947	29946.88339	56924.90666	48229.72494	282585.6876	29946.88339	29946.88339	29946.88339	32934.20065	29946.88339	115951.8571	62254.08402	29946.88339	29946.88339	29946.88339	518.908149	110000.6025	518.908149	33923.5715	518.908149	385668.0871	118876.5498	518.908149
01-02-63-198	37.1	01-02-63-198	44840.9	32901.791	65156.27882	251939.0551	32901.791	29908.84411	32901.791	32901.791	76476.5489	96445.79699	99898.41144	29897.66016	32901.791	136207.6252	94674.74931	100262.501	61906.26748	123220.1053	78035.2812	64514.18535	32901.791	64530.24571	62559.77478	64530.24571	121695.9048	29897.66016	56974.95696	48264.91185	282632.6321	29897.66016	29897.66016	29897.66016	32901.791	29897.66016	115913.9067	62225.68313	29897.66016	29897.66016	29897.66016	566.7706072	110030.2719	566.7706072	33952.90181	566.7706072	385685.8817	118845.6272	566.7706072
01-02-63-199	282.5	01-02-63-199	44888.7	32957.26826	65211.53956	251990.498	32957.26826	29931.40812	32957.26826	32957.26826	76452.97852	96466.83778	99947.64414	29920.06245	32957.26826	136214.6613	94727.4662	100264.8119	61961.50846	123275.164	78090.53651	64569.23096	32957.26826	64488.23809	62614.64476	64488.23809	121747.3674	29920.06245	56935.26962	48273.4019	282584.9904	29920.06245	29920.06245	29920.06245	32957.26826	29920.06245	115968.3439	62281.14084	29920.06245	29920.06245	29920.06245	551.132473	110046.458	551.132473	33969.53177	551.132473	385715.5161	118901.1609	551.132473
01-02-63-200	282.5	01-02-63-200	44864.3	32924.57228	65179.94723	251957.9297	32924.57228	29912.07542	32924.57228	32924.57228	76472.82822	96460.77867	99922.0152	29900.81545	32924.57228	136217.2262	94694.57282	100270.1827	61929.95124	123242.1405	78057.60299	64537.98743	32924.57228	64517.16159	62583.65053	64517.16159	121714.7932	29900.81545	56963.14331	48275.08827	282616.2617	29900.81545	29900.81545	29900.81545	32924.57228	29900.81545	115935.2313	62249.12129	29900.81545	29900.81545	29900.81545	566.0905491	110043.4428	566.0905491	33966.23407	566.0905491	385703.9061	118868.6819	566.0905491
01-02-63-204	37.1	01-02-63-204	44880.1	32941.67582	65197.27854	251973.1091	32941.67582	29917.21433	32941.67582	32941.67582	76467.36575	96469.18354	99938.21683	29905.9016	32941.67582	136221.4256	94710.27412	100272.9323	61947.28353	123258.9411	78074.52658	64555.31947	32941.67582	64505.47297	62600.97247	64505.47297	121729.9808	29905.9016	56952.26657	48279.73138	282602.5401	29905.9016	29905.9016	29905.9016	32941.67582	29905.9016	115951.7029	62266.41934	29905.9016	29905.9016	29905.9016	563.3709956	110050.4063	563.3709956	33973.3306	563.3709956	385714.8124	118885.8781	563.3709956
01-02-63-207	2.7	01-02-63-207	43894.4	33570.98193	65374.4289	253383.9019	33570.98193	32595.52511	33570.98193	33570.98193	73817.35214	94086.8093	99050.65166	32586.41773	33570.98193	133548.6346	95979.75686	97546.17378	62117.77045	124036.975	78787.55756	64640.61416	33570.98193	62437.09118	62627.02154	62437.09118	123150.4027	32586.41773	54775.04298	45632.66097	280861.4201	32586.41773	32586.41773	32586.41773	33570.98193	32586.41773	116910.1707	62574.6493	32586.41773	32586.41773	32586.41773	2216.471942	107544.0309	2216.471942	31493.49925	2216.471942	383605.9539	119334.6119	2216.471942
01-02-64-124	65.1	01-02-64-124	46713.5	32340.81602	65095.07423	249692.6799	32340.81602	25626.57834	32340.81602	32340.81602	80770.65276	100316.7859	101450.6719	25610.99693	32340.81602	140517.4597	92744.64811	104658.243	61868.86852	122065.1504	77058.81277	64603.81657	32340.81602	67982.82948	62752.63016	67982.82948	119485.4044	25610.99693	60598.48567	52553.135	285490.7004	25610.99693	25610.99693	25610.99693	32340.81602	25610.99693	114470.8432	61963.50567	25610.99693	25610.99693	25610.99693	5030.132416	114086.4494	5030.132416	38027.81223	5030.132416	389086.9626	118232.1461	5030.132416
01-02-64-125	1.1	01-02-64-125	46895.8	32513.81472	65272.61738	249818.3965	32513.81472	25629.34492	32513.81472	32513.81472	80776.41039	100451.8804	101635.175	25613.08066	32513.81472	140617.5041	92882.58324	104744.7744	62046.77681	122222.9928	77221.43975	64783.0177	32513.81472	67917.47568	62932.88168	67917.47568	119613.5436	25613.08066	60544.24868	52654.79523	285391.5138	25613.08066	25613.08066	25613.08066	32513.81472	25613.08066	114621.9304	62138.64179	25613.08066	25613.08066	25613.08066	5085.125956	114210.0741	5085.125956	38147.90381	5085.125956	389243.4118	118400.7455	5085.125956
01-02-64-149	1	01-02-64-149	46794.5	32419.7259	65175.73269	249751.9578	32419.7259	25631.708	32419.7259	32419.7259	80769.12553	100374.5085	101533.032	25615.8208	32419.7259	140558.8397	92809.11515	104693.3865	61949.66275	122137.9573	77133.57766	64685.08589	32419.7259	67949.7072	62834.27569	67949.7072	119545.7081	25615.8208	60570.25022	52595.22676	285442.8382	25615.8208	25615.8208	25615.8208	32419.7259	25615.8208	114540.8468	62043.25129	25615.8208	25615.8208	25615.8208	5050.128257	114138.7869	5050.128257	38078.45529	5050.128257	389154.8741	118309.3282	5050.128257
01-02-64-152	1	01-02-64-152	46842.6	32484.58737	65239.20477	249816.8862	32484.58737	25669.92712	32484.58737	32484.58737	80733.51534	100389.3351	101585.5005	25653.83819	32484.58737	140557.2926	92875.17683	104686.2134	62012.98828	122204.5466	77199.91718	64747.82988	32484.58737	67895.25446	62896.45974	67895.25446	119610.8977	25653.83819	60518.35049	52594.39621	285381.6983	25653.83819	25653.83819	25653.83819	32484.58737	25653.83819	114607.4949	62107.54467	25653.83819	25653.83819	25653.83819	5031.179709	114147.9163	5031.179709	38085.93793	5031.179709	389181.6504	118375.0164	5031.179709
01-02-64-153	54.7	01-02-64-153	46743	32378.4667	65132.15863	249728.9741	32378.4667	25645.74171	32378.4667	32378.4667	80752.89504	100328.1639	101482.4272	25630.0386	32378.4667	140519.5896	92781.86736	104657.1423	61905.89002	122103.2218	77096.89931	64640.58357	32378.4667	67953.53319	62789.14646	67953.53319	119521.8981	25630.0386	60570.79031	52555.63493	285457.0789	25630.0386	25630.0386	25630.0386	32378.4667	25630.0386	114508.7453	62000.93231	25630.0386	25630.0386	25630.0386	5021.556671	114094.6307	5021.556671	38035.01188	5021.556671	389104.9893	118270.081	5021.556671
01-02-64-155	1	01-02-64-155	46794.6	32434.04071	65188.12899	249775.521	32434.04071	25659.41934	32434.04071	32434.04071	80741.64556	100359.1612	101535.9254	25643.51561	32434.04071	140538.205	92831.14031	104671.2173	61961.87958	122156.4958	77151.00135	64696.62012	32434.04071	67922.13965	62845.19075	67922.13965	119568.9943	25643.51561	60542.405	52574.79232	285416.9137	25643.51561	25643.51561	25643.51561	32434.04071	25643.51561	114560.7444	62056.72479	25643.51561	25643.51561	25643.51561	5025.169226	114121.4585	5025.169226	38060.57423	5025.169226	389144.2198	118325.1051	5025.169226
01-02-64-157	65.2	01-02-64-157	46813	32445.65249	65201.00017	249778.5078	32445.65249	25648.21571	32445.65249	32445.65249	80753.62035	100379.2293	101553.4434	25632.2496	32445.65249	140556.9085	92836.00272	104689.1863	61974.86208	122164.8235	77160.27552	64710.01692	32445.65249	67926.93444	62858.95077	67926.93444	119572.3408	25632.2496	60548.44291	52593.57869	285417.5958	25632.2496	25632.2496	25632.2496	32445.65249	25632.2496	114567.8233	62068.90502	25632.2496	25632.2496	25632.2496	5041.120502	114141.1841	5041.120502	38080.17322	5041.120502	389164.508	118335.6688	5041.120502
01-02-64-158	1	01-02-64-158	46809.6	32441.58628	65196.94865	249774.8529	32441.58628	25646.68842	32441.58628	32441.58628	80754.97041	100377.4626	101549.7636	25630.73622	32441.58628	140556.0928	92832.19632	104688.7103	61970.81312	122160.8219	77156.24189	64705.9795	32441.58628	67929.6486	62854.92616	67929.6486	119568.6545	25630.73622	60550.95928	52592.72067	285420.8693	25630.73622	25630.73622	25630.73622	32441.58628	25630.73622	114563.8786	62064.84229	25630.73622	25630.73622	25630.73622	5041.383397	114139.742	5041.383397	38078.82676	5041.383397	389162.0843	118331.6084	5041.383397
01-02-64-159	81.4	01-02-64-159	46782.5	32430.30391	65183.04831	249779.8992	32430.30391	25674.19421	32430.30391	32430.30391	80726.43596	100341.9184	101525.2513	25658.32679	32430.30391	140520.4337	92833.88122	104653.5142	61956.67814	122156.0337	77149.62247	64690.96416	32430.30391	67911.60272	62839.13107	67911.60272	119573.0642	25658.32679	60530.98085	52557.02144	285409.5046	25658.32679	25658.32679	25658.32679	32430.30391	25658.32679	114561.464	62052.38556	25658.32679	25658.32679	25658.32679	5008.05218	114103.9074	5008.05218	38042.95862	5008.05218	389128.0932	118322.4393	5008.05218
01-02-64-161	73.2	01-02-64-161	46857	32473.48148	65231.79016	249785.8617	32473.48148	25621.85679	32473.48148	32473.48148	80781.87662	100426.8669	101595.1939	25605.74179	32473.48148	140601.2451	92847.81829	104731.7601	62005.91597	122184.8509	77182.5515	64742.04929	32473.48148	67938.10098	62891.84171	67938.10098	119580.5557	25605.74179	60562.56899	52638.11747	285418.9677	25605.74179	25605.74179	25605.74179	32473.48148	25605.74179	114584.8918	62098.06219	25605.74179	25605.74179	25605.74179	5078.984319	114187.9866	5078.984319	38126.67108	5078.984319	389212.7161	118360.9923	5078.984319
01-02-64-162	58.8	01-02-64-162	46730.7	32353.52887	65108.69672	249698.6458	32353.52887	25619.89222	32353.52887	32353.52887	80778.01273	100333.3129	101467.3163	25604.2507	32353.52887	140532.0016	92752.14168	104671.892	61882.57006	122075.3889	77069.77752	64617.81012	32353.52887	67983.51637	62766.87696	67983.51637	119491.6634	25604.2507	60600.28477	52567.77105	285487.8106	25604.2507	25604.2507	25604.2507	32353.52887	25604.2507	114480.1068	61976.63275	25604.2507	25604.2507	25604.2507	5041.296253	114102.389	5041.296253	38043.54787	5041.296253	389104.3349	118244.0853	5041.296253
01-02-64-164	79.2	01-02-64-164	46786.7	32418.99816	65173.90791	249757.6121	32418.99816	25644.61018	32418.99816	32418.99816	80755.96939	100361.4788	101526.4428	25628.7446	32418.99816	140544.8365	92813.52108	104679.2447	61947.73788	122139.8673	77134.75785	64682.7846	32418.99816	67939.57377	62831.63818	67939.57377	119551.1283	25628.7446	60559.50769	52581.24752	285434.9325	25628.7446	25628.7446	25628.7446	32418.99816	25628.7446	114543.6864	62042.03637	25628.7446	25628.7446	25628.7446	5036.038812	114125.3209	5036.038812	38064.88056	5036.038812	389143.1298	118309.4773	5036.038812
01-02-64-165	32.4	01-02-64-165	46787.3	32423.24747	65177.67432	249764.107	32423.24747	25651.79285	32423.24747	32423.24747	80748.87245	100357.9285	101527.7704	25635.92085	32423.24747	140539.8075	92819.65614	104673.7759	61951.45899	122145.162	77139.77907	64686.333	32423.24747	67932.23147	62835.02958	67932.23147	119557.5591	25635.92085	60552.12829	52576.27513	285427.9096	25635.92085	25635.92085	25635.92085	32423.24747	25635.92085	114549.3118	62046.07415	25635.92085	25635.92085	25635.92085	5029.744312	114121.2218	5029.744312	38060.62695	5029.744312	389140.8617	118314.0908	5029.744312
01-02-64-166	65.2	01-02-64-166	46800.6	32431.22747	65186.61881	249765.5907	32431.22747	25642.90142	32431.22747	32431.22747	80758.30748	100372.8648	101540.3436	25626.98482	32431.22747	140553.9089	92822.53863	104687.3903	61960.48906	122150.648	77145.98076	64695.68192	32431.22747	67936.48193	62844.65865	67936.48193	119559.3104	25626.98482	60557.28445	52590.42985	285429.1434	25626.98482	25626.98482	25626.98482	32431.22747	25626.98482	114553.8566	62054.48862	25626.98482	25626.98482	25626.98482	5041.959102	114135.9671	5041.959102	38075.29579	5041.959102	389155.8231	118321.2712	5041.959102
01-02-64-167	1	01-02-64-167	46903.3	32531.83347	65289.36419	249841.5924	32531.83347	25650.74061	32531.83347	32531.83347	80755.59794	100445.6538	101644.9328	25634.43613	32531.83347	140605.7895	92905.09416	104731.3357	62063.40061	122243.6458	77241.42998	64799.17212	32531.83347	67893.6783	62948.60472	67893.6783	119636.6233	25634.43613	60520.6959	52643.32139	285367.589	25634.43613	25634.43613	25634.43613	32531.83347	25634.43613	114643.3489	62156.11458	25634.43613	25634.43613	25634.43613	5068.574721	114201.8594	5068.574721	38139.1513	5068.574721	389241.6423	118419.7215	5068.574721
01-02-64-168	208.4	01-02-64-168	46846.3	32487.61353	65242.38224	249818.6768	32487.61353	25669.1273	32487.61353	32487.61353	80734.48763	100392.525	101589.1136	25653.0252	32487.61353	140559.9435	92877.2605	104688.6412	62016.17863	122207.138	77202.63915	64751.06743	32487.61353	67894.80171	62899.73762	67894.80171	119612.7457	25653.0252	60518.12991	52597.07515	285380.514	25653.0252	25653.0252	25653.0252	32487.61353	25653.0252	114609.9085	62110.64032	25653.0252	25653.0252	25653.0252	5033.095511	114150.9377	5033.095511	38088.90804	5033.095511	389185.1221	118377.9095	5033.095511
01-02-64-169	1.1	01-02-64-169	46862.3	32479.09485	65237.45012	249790.5188	32479.09485	25623.16405	32479.09485	32479.09485	80780.8408	100430.0881	101600.6375	25607.02865	32479.09485	140603.2245	92852.76054	104733.2835	62011.57855	122190.2131	77188.00276	64747.71913	32479.09485	67935.01198	62897.51461	67935.01198	119585.2709	25607.02865	60559.78886	52640.15482	285414.9728	25607.02865	25607.02865	25607.02865	32479.09485	25607.02865	114590.1192	62103.70014	25607.02865	25607.02865	25607.02865	5079.530628	114190.7905	5079.530628	38129.35217	5079.530628	389216.7573	118366.5431	5079.530628
01-02-64-170	41.6	01-02-64-170	46889	32501.32336	65260.75475	249803.7753	32501.32336	25617.55816	32501.32336	32501.32336	80787.73921	100453.2609	101627.0421	25601.32628	32501.32336	140622.4227	92868.15307	104750.8423	62034.9763	122209.2825	77208.02126	64771.45528	32501.32336	67931.51317	62921.54027	67931.51317	119598.9492	25601.32628	60557.98396	52659.55785	285406.1338	25601.32628	25601.32628	25601.32628	32501.32336	25601.32628	114607.9019	62126.41698	25601.32628	25601.32628	25601.32628	5093.36148	114212.7178	5093.36148	38150.89726	5093.36148	389242.0243	118387.7936	5093.36148
01-02-64-176	231.7	01-02-64-176	44838.8	32896.8332	65151.90334	251933.1614	32896.8332	29903.35854	32896.8332	32896.8332	76482.09252	96447.57521	99895.96507	29892.18354	32896.8332	136210.8674	94668.98706	100266.1785	61901.9073	123214.8541	78030.13106	64509.95715	32896.8332	64536.4021	62555.64637	64536.4021	121690.0127	29892.18354	56981.08967	48268.01657	282638.73	29892.18354	29892.18354	29892.18354	32896.8332	29892.18354	115908.4486	62221.11061	29892.18354	29892.18354	29892.18354	572.0087919	110032.589	572.0087919	33955.17444	572.0087919	385686.609	118840.8089	572.0087919
01-02-64-177	65.2	01-02-64-177	46838.2	32464.25035	65220.93453	249787.1502	32464.25035	25638.36099	32464.25035	32464.25035	80764.59523	100403.5732	101577.8566	25622.3067	32464.25035	140578.3686	92846.90353	104709.3494	61994.91332	122179.7633	77176.2893	64730.49931	32464.25035	67928.11965	62879.80739	67928.11965	119581.4216	25622.3067	60551.26762	52615.1929	285413.4942	25622.3067	25622.3067	25622.3067	32464.25035	25622.3067	114581.3273	62088.10835	25622.3067	25622.3067	25622.3067	5058.06126	114164.6772	5058.06126	38103.38951	5058.06126	389190.0616	118353.1163	5058.06126
01-02-64-179	262.1	01-02-64-179	46810.9	32444.73637	65199.87919	249778.8784	32444.73637	25650.36486	32444.73637	32444.73637	80751.38785	100376.4246	101551.4918	25634.40551	32444.73637	140554.1014	92836.10788	104686.4179	61973.72265	122164.4189	77159.72664	64708.80846	32444.73637	67925.53514	62857.68114	67925.53514	119572.661	25634.40551	60546.89038	52590.76811	285416.7258	25634.40551	25634.40551	25634.40551	32444.73637	25634.40551	114567.6055	62067.8973	25634.40551	25634.40551	25634.40551	5038.501734	114138.3588	5038.501734	38077.346	5038.501734	389161.8206	118334.9196	5038.501734
01-02-64-180	0.3	01-02-64-180	46462.9	32490.38548	65182.12917	250150.1973	32490.38548	26369.80319	32490.38548	32490.38548	80022.72532	99713.06918	101270.0309	26354.71947	32490.38548	139820.386	93145.15158	103938.9037	61950.80402	122343.261	77301.50882	64665.33759	32490.38548	67334.51688	62796.11149	67334.51688	119933.0044	26354.71947	59926.86848	51859.41915	284933.5036	26354.71947	26354.71947	26354.71947	32490.38548	26354.71947	114795.1646	62083.19103	26354.71947	26354.71947	26354.71947	4279.546508	113445.346	4279.546508	37377.549	4279.546508	388579.0252	118420.8589	4279.546508
01-02-64-181	1	01-02-64-181	46747.5	32360.51784	65117.32079	249695.3982	32360.51784	25602.58717	32360.51784	32360.51784	80795.91033	100355.544	101482.5974	25586.8929	32360.51784	140554.3229	92750.99602	104693.929	61891.34181	122078.2975	77073.83458	64627.13385	32360.51784	67994.87273	62776.69028	67994.87273	119488.8126	25586.8929	60612.84506	52590.11444	285495.0045	25586.8929	25586.8929	25586.8929	32360.51784	25586.8929	114481.5286	61984.35156	25586.8929	25586.8929	25586.8929	5062.056842	114124.8079	5062.056842	38065.9905	5062.056842	389125.5766	118249.7391	5062.056842
01-02-64-182	2.8	01-02-64-182	46482.7	33121.76324	65713.39195	251141.4267	33121.76324	27544.5611	33121.76324	33121.76324	78855.87654	99058.44168	101391.492	27528.84595	33121.76324	138939.2761	94075.86752	102993.9349	62475.61642	123124.4884	78040.93078	65160.51328	33121.76324	66172.65471	63265.88002	66172.65471	120915.2555	27528.84595	58751.54865	50992.95107	283843.6149	27528.84595	27528.84595	27528.84595	33121.76324	27528.84595	115634.3821	62660.72487	27528.84595	27528.84595	27528.84595	3260.099683	112705.416	3260.099683	36626.83165	3260.099683	388115.8582	119085.6407	3260.099683
01-02-64-188	228.7	01-02-64-188	45871.3	33231.4886	65670.07215	251758.4188	33231.4886	28804.26389	33231.4886	33231.4886	77581.33311	97865.88251	100867.8702	28790.13155	33231.4886	137627.8403	94595.39603	101661.984	62425.45883	123408.1184	78271.31421	65072.30243	33231.4886	65173.15546	63147.1224	65173.15546	121520.8384	28790.13155	57696.65035	49689.59128	283035.3228	28790.13155	28790.13155	28790.13155	33231.4886	28790.13155	116005.464	62677.59296	28790.13155	28790.13155	28790.13155	1929.145779	111461.4486	1929.145779	35383.65244	1929.145779	387051.9296	119205.8477	1929.145779
01-02-64-189	0.9	01-02-64-189	46513	33113.34693	65712.47349	251104.6779	33113.34693	27475.324	33113.34693	33113.34693	78926.04092	99121.08105	101416.4794	27459.53239	33113.34693	139009.2023	94044.5419	103065.2921	62475.10849	123105.6165	78025.14215	65162.03073	33113.34693	66229.65154	63269.07569	66229.65154	120879.278	27459.53239	58811.32601	51062.39429	283890.5991	27459.53239	27459.53239	27459.53239	33113.34693	27459.53239	115610.8645	62656.59188	27459.53239	27459.53239	27459.53239	3331.847365	112771.1144	3331.847365	36692.64068	3331.847365	388170.8789	119075.5496	3331.847365
01-02-64-195	2.1	01-02-64-195	45959.2	33284.63148	65732.72491	251778.0323	33284.63148	28754.93772	33284.63148	33284.63148	77632.61965	97960.60531	100952.9413	28740.53174	33284.63148	137714.5612	94622.14226	101744.8381	62488.44798	123451.499	78317.8901	65137.37082	33284.63148	65187.42477	63213.78005	65187.42477	121541.1275	28740.53174	57716.96242	49777.46957	283031.4335	28740.53174	28740.53174	28740.53174	33284.63148	28740.53174	116042.9456	62736.85912	28740.53174	28740.53174	28740.53174	2014.820596	111554.0386	2014.820596	35476.42548	2014.820596	387148.5228	119259.4638	2014.820596
01-02-64-196	2.1	01-02-64-196	45948.6	33256.96009	65708.21832	251743.3528	33256.96009	28721.04507	33256.96009	33256.96009	77666.13835	97972.66144	100940.0462	28706.68648	33256.96009	137735.0863	94588.50059	101767.8428	62464.06842	123421.1686	78288.36395	65113.79168	33256.96009	65224.20669	63190.84208	65224.20669	121506.5394	28706.68648	57753.63809	49797.13153	283067.6541	28706.68648	28706.68648	28706.68648	33256.96009	28706.68648	116011.2858	62711.13958	28706.68648	28706.68648	28706.68648	2035.960043	111569.2131	2035.960043	35491.37721	2035.960043	387154.3352	119231.9076	2035.960043
01-02-64-197	102.7	01-02-64-197	45917	33257.99553	65701.77607	251766.899	33257.99553	28776.42248	33257.99553	33257.99553	77610.14841	97916.45628	100912.0199	28762.14854	33257.99553	137674.6479	94607.68426	101706.8846	62457.34635	123429.3557	78294.27459	65105.32971	33257.99553	65182.62582	63181.02175	65182.62582	121529.6747	28762.14854	57709.29855	49736.96049	283035.2047	28762.14854	28762.14854	28762.14854	33257.99553	28762.14854	116023.5198	62707.44558	28762.14854	28762.14854	28762.14854	1975.315932	111511.0645	1975.315932	35433.35113	1975.315932	387103.1561	119232.6293	1975.315932
01-02-64-211	244.3	01-02-64-211	45920.3	33239.18629	65687.53151	251736.082	33239.18629	28735.7383	33239.18629	33239.18629	77650.79355	97942.8622	100912.5758	28721.4684	33239.18629	137708.0837	94578.98029	101742.1446	62443.27735	123406.4534	78272.64882	65092.3635	33239.18629	65220.73203	63168.92664	65220.73203	121499.0504	28721.4684	57748.23622	49769.7383	283069.9546	28721.4684	28721.4684	28721.4684	33239.18629	28721.4684	115998.4087	62691.49366	28721.4684	28721.4684	28721.4684	2009.423099	111540.1849	2009.423099	35462.28861	2009.423099	387123.7548	119214.0156	2009.423099
01-02-64-213	2.2	01-02-64-213	46040.5	33415.60478	65855.85054	251920.4339	33415.60478	28862.84146	33415.60478	33415.60478	77527.35907	97957.89521	101041.7199	28848.12874	33415.60478	137675.5576	94763.84738	101694.5455	62611.24448	123588.1139	78452.89903	65258.04505	33415.60478	65052.5658	63332.72474	65052.5658	121683.4981	28848.12874	57585.30215	49742.46989	282890.3489	28848.12874	28848.12874	28848.12874	33415.60478	28848.12874	116181.9611	62863.09077	28848.12874	28848.12874	28848.12874	1978.693831	111538.3374	1978.693831	35461.90364	1978.693831	387170.5897	119390.1212	1978.693831
01-02-64-214	2.1	01-02-64-214	45936.5	33255.62641	65704.38145	251749.741	33255.62641	28738.9899	33255.62641	33255.62641	77647.94632	97953.07735	100929.1197	28724.66485	33255.62641	137714.4909	94593.37221	101747.2114	62460.13782	123422.2677	78288.68711	65109.28135	33255.62641	65211.42152	63185.87972	65211.42152	121512.783	28724.66485	57739.84903	49776.58002	283058.1386	28724.66485	28724.66485	28724.66485	33255.62641	28724.66485	116013.7666	62708.22172	28724.66485	28724.66485	28724.66485	2015.336917	111549.1176	2015.336917	35471.31199	2015.336917	387136.1862	119230.4772	2015.336917
01-02-64-216	2.2	01-02-64-216	45999.7	33348.55118	65793.00064	251846.9854	33348.55118	28806.21653	33348.55118	33348.55118	77582.59668	97960.65397	100996.9757	28791.65834	33348.55118	137697.0012	94690.86358	101721.7736	62548.56924	123518.0066	78383.66835	65196.49841	33348.55118	65122.60049	63272.09563	65122.60049	121610.0758	28791.65834	57653.76658	49761.82702	282963.3451	28791.65834	28791.65834	28791.65834	33348.55118	28791.65834	116110.5255	62798.58437	28791.65834	28791.65834	28791.65834	1997.489808	111547.7953	1997.489808	35470.70588	1997.489808	387160.5656	119323.2461	1997.489808
01-02-64-217	35.9	01-02-64-217	45890	33243.44716	65683.93553	251763.5777	33243.44716	28794.93848	33243.44716	33243.44716	77591.05233	97885.36009	100886.0823	28780.74744	33243.44716	137645.3835	94602.01327	101678.6409	62439.38858	123418.1225	78281.96095	65086.64406	33243.44716	65175.01662	63161.77762	65175.01662	121526.133	28780.74744	57699.77936	49707.40139	283033.4058	28780.74744	28780.74744	28780.74744	33243.44716	28780.74744	116014.2719	62690.78285	28780.74744	28780.74744	28780.74744	1946.358398	111480.3844	1946.358398	35402.63211	1946.358398	387071.9889	119217.9125	1946.358398
01-02-64-218	1.6	01-02-64-218	45917.1	33257.01704	65701.00432	251765.3903	33257.01704	28774.53448	33257.01704	33257.01704	77612.03182	97917.595	100911.929	28760.26111	33257.01704	137676.1357	94606.26715	101708.4655	62456.58256	123428.1946	78293.1703	65104.61608	33257.01704	65184.43813	63180.34779	65184.43813	121528.1743	28760.26111	57711.14252	49738.41494	283036.8808	28760.26111	28760.26111	28760.26111	33257.01704	28760.26111	116022.2606	62706.59641	28760.26111	28760.26111	28760.26111	1976.831934	111512.3367	1976.831934	35434.61395	1976.831934	387104.0131	119231.6602	1976.831934
01-02-64-223	65.7	01-02-64-223	45953	33265.79959	65716.29793	251753.6721	33265.79959	28730.02491	33265.79959	33265.79959	77657.299	97970.71211	100945.138	28715.64821	33265.79959	137730.5657	94598.63611	101762.5446	62472.1168	123430.6173	78297.63231	65121.64269	33265.79959	65213.82944	63198.53373	65213.82944	121516.8436	28715.64821	57743.38911	49792.8773	283057.1447	28715.64821	28715.64821	28715.64821	33265.79959	28715.64821	116021.0228	62719.51451	28715.64821	28715.64821	28715.64821	2031.200855	111566.3302	2031.200855	35488.55917	2031.200855	387154.2179	119240.7212	2031.200855
01-02-64-225	2.2	01-02-64-225	45973	33332.43459	65774.01231	251841.0112	33332.43459	28821.05232	33332.43459	33332.43459	77567.0771	97931.98383	100971.2137	28806.57701	33332.43459	137670.7584	94682.72668	101696.6993	62529.47945	123504.8423	78369.53699	65176.78048	33332.43459	65118.28988	63251.89781	65118.28988	121603.8933	28806.57701	57647.62167	49735.22082	282964.552	28806.57701	28806.57701	28806.57701	33332.43459	28806.57701	116099.1443	62780.61904	28806.57701	28806.57701	28806.57701	1971.034095	111519.7724	1971.034095	35442.61521	1971.034095	387131.3277	119306.9877	1971.034095
01-02-64-226	67.1	01-02-64-226	45965.1	33277.29418	65728.23627	251762.7394	33277.29418	28731.1399	33277.29418	33277.29418	77656.49761	97979.06022	100957.3191	28716.72279	33277.29418	137736.337	94608.31048	101767.389	62484.06847	123441.5201	78308.74076	65133.67132	33277.29418	65208.1962	63210.61579	65208.1962	121525.972	28716.72279	57738.46192	49798.95006	283049.5589	28716.72279	28716.72279	28716.72279	33277.29418	28716.72279	116031.5204	62731.30942	28716.72279	28716.72279	28716.72279	2036.749977	111573.8215	2036.749977	35496.11468	2036.749977	387164.0102	119252.2354	2036.749977
01-02-64-227	2.2	01-02-64-227	45918.6	33280.1961	65719.80296	251799.5401	33280.1961	28815.41424	33280.1961	33280.1961	77571.30466	97894.57623	100916.1013	28801.12129	33280.1961	137645.1241	94638.55462	101675.2818	62475.21289	123455.1894	78318.98028	65122.1794	33280.1961	65144.36839	63197.06669	65144.36839	121562.1579	28801.12129	57670.51796	49708.18271	282999.3953	28801.12129	28801.12129	28801.12129	33280.1961	28801.12129	116051.2946	62727.03717	28801.12129	28801.12129	28801.12129	1945.336313	111486.285	1945.336313	35408.78615	1945.336313	387087.3198	119254.6291	1945.336313
01-03-56-248	4.1	01-03-56-248	68386.9	44562.55546	72823.21836	233427.7007	44562.55546	11654.71773	44562.55546	44562.55546	114117.3264	130461.8111	117094.7743	11589.43535	44562.55546	173235.1729	83220.80985	138028.4832	70199.97966	117154.4775	76710.47677	73413.80426	44562.55546	97584.34079	72490.9789	97584.34079	106029.149	11589.43535	91173.97333	85523.78163	309446.5018	11589.43535	11589.43535	11589.43535	44562.55546	11589.43535	107618.4459	68755.26997	11589.43535	11589.43535	11589.43535	39030.55263	145251.6115	39030.55263	70292.9908	39030.55263	414743.7082	117704.3238	39030.55263
01-03-56-249	97.6	01-03-56-249	68439.9	44617.88289	72879.91407	233459.864	44617.88289	11707.15977	44617.88289	44617.88289	114137.8049	130508.0391	117151.4259	11641.74447	44617.88289	173275.1801	83266.88942	138065.1464	70256.75906	117203.3468	76764.41378	73470.58999	44617.88289	97590.74132	72547.80446	97590.74132	106068.8726	11641.74447	91183.63944	85561.50755	309434.3342	11641.74447	11641.74447	11641.74447	44617.88289	11641.74447	107665.8786	68811.91131	11641.74447	11641.74447	11641.74447	39059.60423	145295.9556	39059.60423	70332.40885	39059.60423	414797.1113	117756.575	39059.60423
01-03-56-250	4	01-03-56-250	68279.4	44462.0929	72744.13714	233444.9155	44462.0929	11546.16118	44462.0929	44462.0929	114013.1505	130346.9723	117004.1504	11480.63603	44462.0929	173119.4508	83198.45152	137913.4941	70118.64219	117122.0143	76655.03156	73332.23322	44462.0929	97496.37178	72406.94268	97496.37178	106026.507	11480.63603	91081.78301	85408.48797	309387.5116	11480.63603	11480.63603	11480.63603	44462.0929	11480.63603	107591.3211	68677.28717	11480.63603	11480.63603	11480.63603	38919.40413	145136.1232	38919.40413	70177.34831	38919.40413	414637.1103	117657.5536	38919.40413
01-03-56-252	4.1	01-03-56-252	68363.8	44541.55062	72807.9439	233435.2975	44541.55062	11631.30846	44541.55062	44541.55062	114092.0002	130436.1714	117076.4771	11565.95001	44541.55062	173208.7034	83219.36747	138001.8838	70184.12235	117150.6617	76701.12494	73397.88683	44541.55062	97561.90221	72474.41996	97561.90221	106032.2633	11565.95001	91150.74328	85497.20427	309429.8734	11565.95001	11565.95001	11565.95001	44541.55062	11565.95001	107615.889	68740.2772	11565.95001	11565.95001	11565.95001	39004.22184	145225.6204	39004.22184	70266.48481	39004.22184	414720.9174	117697.0864	39004.22184
01-03-56-253	159.6	01-03-56-253	68372.5	44546.03442	72803.22139	233408.3839	44546.03442	11640.79559	44546.03442	44546.03442	114119.8247	130451.9738	117076.2803	11575.61545	44546.03442	173228.7585	83199.18047	138023.7554	70180.22797	117132.6572	76688.91396	73394.07888	44546.03442	97592.25131	72471.54882	97592.25131	106008.3671	11575.61545	91180.68923	85518.53053	309460.5587	11575.61545	11575.61545	11575.61545	44546.03442	11575.61545	107596.7053	68735.16138	11575.61545	11575.61545	11575.61545	39029.39969	145242.8597	39029.39969	70286.88543	39029.39969	414728.9919	117682.5408	39029.39969
01-03-56-255	4.1	01-03-56-255	68404.5	44581.85668	72844.88029	233444.8894	44581.85668	11671.95464	44581.85668	44581.85668	114119.1766	130475.4992	117115.5053	11606.58763	44581.85668	173245.7286	83241.71945	138037.4499	70221.50476	117175.9658	76732.64448	73435.31422	44581.85668	97580.53732	72512.31405	97580.53732	106048.4874	11606.58763	91171.44408	85533.24642	309435.8507	11606.58763	11606.58763	11606.58763	44581.85668	11606.58763	107639.6476	68776.99151	11606.58763	11606.58763	11606.58763	39036.06723	145264.3208	39036.06723	70303.26082	39036.06723	414761.58	117726.3482	39036.06723
01-03-56-257	44.6	01-03-56-257	68403.6	44579.15521	72838.44601	233431.6985	44579.15521	11671.44794	44579.15521	44579.15521	114128.4769	130477.9879	117110.8553	11606.16162	44579.15521	173250.3938	83230.05554	138043.0999	70215.38964	117164.935	76723.48589	73429.23255	44579.15521	97591.96858	72506.59781	97591.96858	106035.8756	11606.16162	91182.45275	85538.59518	309448.9138	11606.16162	11606.16162	11606.16162	44579.15521	11606.16162	107628.2687	68770.40692	11606.16162	11606.16162	11606.16162	39043.6303	145267.5273	39043.6303	70308.10811	39043.6303	414760.4481	117716.4059	39043.6303
01-03-56-265	80.7	01-03-56-265	68420.1	44590.04638	72836.73588	233397.2494	44590.04638	11689.03721	44590.04638	44590.04638	114168.6336	130503.7221	117115.3827	11623.98512	44590.04638	173281.4739	83206.0875	138076.4051	70214.83063	117144.2124	76711.20131	73428.79249	44590.04638	97634.42312	72507.45465	97634.42312	106006.2412	11623.98512	91224.62564	85571.23622	309490.2671	11623.98512	11623.98512	11623.98512	44590.04638	11623.98512	107605.797	68768.1504	11623.98512	11623.98512	11623.98512	39080.84964	145295.086	39080.84964	70339.614	39080.84964	414776.1158	117700.7469	39080.84964
01-03-56-266	172.8	01-03-56-266	68420.5	44587.52021	72827.99695	233376.3112	44587.52021	11690.15837	44587.52021	44587.52021	114184.9348	130509.5411	117109.6239	11625.23699	44587.52021	173290.7123	83188.20655	138087.1738	70206.62982	117127.4897	76697.79957	73420.6472	44587.52021	97653.78892	72499.92301	97653.78892	105986.5439	11625.23699	91243.40075	85581.5421	309511.7032	11625.23699	11625.23699	11625.23699	44587.52021	11625.23699	107588.4404	68759.15872	11625.23699	11625.23699	11625.23699	39094.55897	145302.0384	39094.55897	70349.14332	39094.55897	414776.1237	117685.9682	39094.55897
01-03-56-269	44.6	01-03-56-269	68424.9	44591.7286	72831.6745	233376.7433	44591.7286	11694.50358	44591.7286	44591.7286	114188.2757	130513.878	117113.6058	11629.58478	44591.7286	173294.9006	83190.08085	138091.25	70210.36975	117129.7089	76700.77227	73424.39336	44591.7286	97656.30977	72503.73578	97656.30977	105987.7161	11629.58478	91246.1241	85585.65544	309512.939	11629.58478	11629.58478	11629.58478	44591.7286	11629.58478	107590.4779	68762.8058	11629.58478	11629.58478	11629.58478	39098.32106	145306.3405	39098.32106	70353.31258	39098.32106	414780.4398	117688.6617	39098.32106
01-03-56-271	4.1	01-03-56-271	68431.7	44609.68448	72872.12903	233457.0509	44609.68448	11699.04319	44609.68448	44609.68448	114133.0376	130500.3909	117143.3479	11633.63506	44609.68448	173268.1387	83261.64276	138058.4622	70248.90731	117197.5578	76757.51775	73462.73163	44609.68448	97587.81681	72539.87847	97587.81681	106064.7792	11633.63506	91180.27522	85554.70754	309434.0404	11633.63506	11633.63506	11633.63506	44609.68448	11633.63506	107660.3727	68804.16002	11633.63506	11633.63506	11633.63506	39053.78661	145288.4813	39053.78661	70325.42844	39053.78661	414788.9499	117750.0744	39053.78661
01-03-56-272	88.2	01-03-56-272	68416.7	44590.4451	72845.22924	233423.092	44590.4451	11684.83666	44590.4451	44590.4451	114146.0971	130493.6125	117119.9543	11619.61997	44590.4451	173267.1935	83227.16951	138060.2895	70222.61193	117163.6218	76725.97447	73436.50005	44590.4451	97608.60101	72514.35294	97608.60101	106030.0498	11619.61997	91199.40773	85555.67585	309462.7064	11619.61997	11619.61997	11619.61997	44590.4451	11619.61997	107626.1167	68776.97961	11619.61997	11619.61997	11619.61997	39061.27683	145283.5843	39061.27683	70324.98736	39061.27683	414773.2679	117717.4192	39061.27683
01-03-56-273	4.2	01-03-56-273	68371.8	44540.77041	72788.59865	233376.1097	44540.77041	11641.05754	44540.77041	44540.77041	114143.7578	130459.4905	117066.1383	11576.07774	44540.77041	173241.573	83171.11954	138038.9557	70166.41043	117106.2637	76667.36539	73380.34518	44540.77041	97621.15526	72458.73524	97621.15526	105977.7518	11576.07774	91208.62136	85533.00918	309493.0533	11576.07774	11576.07774	11576.07774	44540.77041	11576.07774	107569.3978	68720.15973	11576.07774	11576.07774	11576.07774	39049.22426	145252.1279	39049.22426	70300.15385	39049.22426	414727.5973	117658.9753	39049.22426
01-03-56-278	140.5	01-03-56-278	68391.7	44567.51694	72828.04618	233429.7717	44567.51694	11659.56295	44567.51694	44567.51694	114119.8824	130466.2884	117099.7229	11594.27379	44567.51694	173239.2232	83224.28297	138032.291	70204.8376	117158.2549	76714.857	73418.66513	44567.51694	97585.73496	72495.86905	97585.73496	106031.964	11594.27379	91175.64188	85527.66699	309446.2825	11594.27379	11594.27379	11594.27379	44567.51694	11594.27379	107622.0651	68760.08221	11594.27379	11594.27379	11594.27379	39033.78382	145255.9636	39033.78382	70296.99851	39033.78382	414748.6004	117708.4923	39033.78382
01-03-56-279	70.2	01-03-56-279	68414.1	44588.81449	72845.62262	233428.6864	44588.81449	11682.12959	44588.81449	44588.81449	114139.6968	130489.5803	117119.3466	11616.87507	44588.81449	173262.2905	83231.11146	138055.0225	70222.82084	117167.0488	76728.05852	73436.68985	44588.81449	97601.80258	72514.33477	97601.80258	106034.8875	11616.87507	91192.66133	85550.51783	309456.0459	11616.87507	11616.87507	11616.87507	44588.81449	11616.87507	107629.8214	68777.46059	11616.87507	11616.87507	11616.87507	39055.36645	145279.2554	39055.36645	70320.01516	39055.36645	414770.8656	117720.0409	39055.36645
01-03-56-281	84.7	01-03-56-281	68410.9	44585.39224	72841.97936	233426.2657	44585.39224	11678.96399	44585.39224	44585.39224	114138.8123	130486.8969	117115.7722	11613.72048	44585.39224	173260.0613	83227.91154	138053.0307	70219.18442	117163.7049	76724.47973	73433.05429	44585.39224	97601.8425	72510.71039	97601.8425	106032.0341	11613.72048	91192.48952	85548.45122	309457.2611	11613.72048	11613.72048	11613.72048	44585.39224	11613.72048	107626.5508	68773.81501	11613.72048	11613.72048	11613.72048	39053.90345	145276.7117	39053.90345	70317.82844	39053.90345	414767.6167	117716.5343	39053.90345
01-03-56-282	84.7	01-03-56-282	68368.1	44547.41128	72816.76287	233447.6229	44547.41128	11635.29357	44547.41128	44547.41128	114086.2581	130437.4213	117083.9219	11569.86391	44547.41128	173207.8565	83231.47338	138000.0518	70192.70213	117162.4723	76711.84624	73406.44122	44547.41128	97553.56079	72482.69654	97553.56079	106044.6613	11569.86391	91142.94938	85495.67589	309419.012	11569.86391	11569.86391	11569.86391	44547.41128	11569.86391	107627.8685	68749.20804	11569.86391	11569.86391	11569.86391	39000.39675	145226.1903	39000.39675	70265.45713	39000.39675	414725.4377	117708.293	39000.39675
01-03-56-284	71.9	01-03-56-284	68470	44649.89381	72913.74074	233481.7316	44649.89381	11736.95001	44649.89381	44649.89381	114146.778	130533.4576	117184.728	11671.43782	44649.89381	173296.4753	83296.19034	138084.279	70290.54359	117234.0435	76797.44686	73504.36873	44649.89381	97591.1689	72581.50335	97591.1689	106094.8504	11671.43782	91186.03096	85581.32895	309423.8053	11671.43782	11671.43782	11671.43782	44649.89381	11671.43782	107695.8623	68845.74938	11671.43782	11671.43782	11671.43782	39073.92593	145320.109	39073.92593	70353.32817	39073.92593	414827.593	117788.8758	39073.92593
01-03-56-285	4.1	01-03-56-285	68275	44455.32498	72732.81886	233427.0912	44455.32498	11542.18266	44455.32498	44455.32498	114022.9823	130347.0089	116994.9759	11476.76342	44455.32498	173122.4888	83181.5599	137917.9247	70107.70002	117105.7036	76640.63105	73321.33135	44455.32498	97509.65068	72396.47551	97509.65068	106008.891	11476.76342	91094.34966	85412.49286	309403.9141	11476.76342	11476.76342	11476.76342	44455.32498	11476.76342	107574.6855	68665.79158	11476.76342	11476.76342	11476.76342	38926.62687	145137.1391	38926.62687	70180.64603	38926.62687	414632.3577	117642.3284	38926.62687
01-03-56-286	68.4	01-03-56-286	68412.9	44586.88666	72842.31362	233423.3404	44586.88666	11681.05389	44586.88666	44586.88666	114142.7271	130489.6938	117116.6866	11615.831	44586.88666	173263.3015	83226.08259	138056.4488	70219.62648	117162.2023	76723.80617	73433.5075	44586.88666	97605.84849	72511.2846	97605.84849	106029.6227	11615.831	91196.49773	85551.81668	309461.0029	11615.831	11615.831	11615.831	44586.88666	11615.831	107624.8729	68774.09793	11615.831	11615.831	11615.831	39057.61911	145279.662	39057.61911	70321.10291	39057.61911	414769.5397	117715.5322	39057.61911
01-03-56-287	44.4	01-03-56-287	68244.9	44443.19206	72759.28555	233543.42	44443.19206	11509.43384	44443.19206	44443.19206	113908.8771	130286.2198	117002.4061	11443.24971	44443.19206	173043.1621	83271.45824	137830.6105	70130.71752	117186.7525	76698.10519	73343.97759	44443.19206	97383.36395	72415.20658	97383.36395	106113.5239	11443.24971	90970.1208	85327.59817	309274.1211	11443.24971	11443.24971	11443.24971	44443.19206	11443.24971	107660.5099	68693.91192	11443.24971	11443.24971	11443.24971	38824.59329	145070.1096	38824.59329	70099.83528	38824.59329	414604.7022	117709.3009	38824.59329
01-03-56-289	4.1	01-03-56-289	68398	44573.37617	72832.64307	233428.7172	44573.37617	11665.90521	44573.37617	44573.37617	114126.0034	130473.0051	117104.9991	11600.63042	44573.37617	173245.9998	83225.54881	138039.0286	70209.56745	117160.1117	76718.06417	73423.4086	44573.37617	97590.91883	72500.75776	97590.91883	106032.0738	11600.63042	91181.07052	85534.42128	309449.7792	11600.63042	11600.63042	11600.63042	44573.37617	11600.63042	107623.6092	68764.61464	11600.63042	11600.63042	11600.63042	39040.30553	145262.7209	39040.30553	70303.7712	39040.30553	414754.8219	117711.1885	39040.30553
01-03-56-291	4.1	01-03-56-291	68371.8	44548.11453	72811.0572	233427.6637	44548.11453	11639.55355	44548.11453	44548.11453	114104.5778	130446.3331	117081.3426	11574.25258	44548.11453	173219.9721	83215.55581	138013.565	70187.56412	117147.9406	76701.0928	73401.36276	44548.11453	97574.23027	72478.26272	97574.23027	106026.4586	11574.25258	91163.19976	85508.76598	309440.7133	11574.25258	11574.25258	11574.25258	44548.11453	11574.25258	107612.5851	68743.2331	11574.25258	11574.25258	11574.25258	39016.51794	145236.1752	39016.51794	70277.83478	39016.51794	414728.7085	117696.0022	39016.51794
01-03-56-292	286	01-03-56-292	68415.7	44585.27599	72831.37646	233392.9884	44585.27599	11684.78993	44585.27599	44585.27599	114168.1852	130500.3421	117110.255	11619.75897	44585.27599	173278.8697	83200.9076	138074.1948	70209.50545	117138.8905	76705.71348	73423.47105	44585.27599	97635.37351	72502.17688	97635.37351	106001.4489	11619.75897	91225.26087	85568.9032	309492.9113	11619.75897	11619.75897	11619.75897	44585.27599	11619.75897	107600.5454	68762.77611	11619.75897	11619.75897	11619.75897	39079.49639	145291.9484	39079.49639	70337.08197	39079.49639	414771.6975	117695.2936	39079.49639
01-03-56-294	158	01-03-56-294	67672.1	44603.97417	74172.22278	237827.6948	44603.97417	11637.26036	44603.97417	44603.97417	110061.0887	128508.8672	117701.9795	11549.11441	44603.97417	170550.5218	86763.90977	135042.9738	71430.57563	120378.2987	79147.8673	74624.85139	44603.97417	93003.87248	73563.06075	93003.87248	110055.4367	11549.11441	86688.4202	82666.73608	304646.4016	11549.11441	11549.11441	11549.11441	44603.97417	11549.11441	111010.1708	70171.25998	11549.11441	11549.11441	11549.11441	35565.25115	143051.7175	35565.25115	67618.07882	35565.25115	413987.6608	120439.538	35565.25115
01-03-56-296	99.7	01-03-56-296	67668.5	44603.46993	74176.10494	237843.0029	44603.46993	11639.23148	44603.46993	44603.46993	110045.658	128500.6075	117702.9472	11551.02905	44603.46993	170539.6479	86775.88915	135031.103	71434.04572	120388.9827	79155.72221	74628.22596	44603.46993	92986.85616	73565.93567	92986.85616	110069.2578	11551.02905	86671.67472	82655.42617	304629.0914	11551.02905	11551.02905	11551.02905	44603.46993	11551.02905	111021.5144	70175.41749	11551.02905	11551.02905	11551.02905	35552.12637	143042.5635	35552.12637	67607.48104	35552.12637	413983.4479	120448.3688	35552.12637
01-03-56-298	4.1	01-03-56-298	68372	44548.98077	72813.16584	233432.0363	44548.98077	11639.68972	44548.98077	44548.98077	114101.4681	130445.4761	117082.8568	11574.36188	44548.98077	173218.3942	83219.41216	138011.661	70189.56643	117151.5843	76704.11035	73403.35389	44548.98077	97570.41958	72480.13212	97570.41958	106030.6341	11574.36188	91159.5277	85506.96144	309436.3711	11574.36188	11574.36188	11574.36188	44548.98077	11574.36188	107616.3456	68745.39187	11574.36188	11574.36188	11574.36188	39013.98021	145235.0804	39013.98021	70276.19607	39013.98021	414729.0529	117699.2814	39013.98021
01-03-56-300	92	01-03-56-300	67143.8	43785.61674	72958.79713	236003.9736	43785.61674	10672.65346	43785.61674	43785.61674	111060.6837	128486.4741	116730.6413	10590.63702	43785.61674	170851.3339	85023.74689	135480.7796	70251.20056	118699.6579	77639.96472	73452.7275	43785.61674	94365.97461	72432.64607	94365.97461	108250.5716	10590.63702	87973.72457	83035.59494	306334.1446	10590.63702	10590.63702	10590.63702	43785.61674	10590.63702	109298.6655	68936.43463	10590.63702	10590.63702	10590.63702	36213.05137	143135.9082	36213.05137	67897.31139	36213.05137	413507.0332	118866.8453	36213.05137
01-03-56-302	79.2	01-03-56-302	67784.6	44702.22811	74244.8284	237792.2572	44702.22811	11722.22303	44702.22811	44702.22811	110187.5165	128636.8349	117792.2541	11634.4129	44702.22811	170682.9129	86769.85821	135175.9547	71505.8557	120397.1661	79191.56477	74700.73827	44702.22811	93115.17754	73642.09567	93115.17754	110040.4243	11634.4129	86804.035	82799.47351	304726.5938	11634.4129	11634.4129	11634.4129	44702.22811	11634.4129	111022.6008	70242.05443	11634.4129	11634.4129	11634.4129	35697.81411	143181.6058	35697.81411	67750.18772	35697.81411	414102.7097	120475.1071	35697.81411
01-03-56-303	114.5	01-03-56-303	68386.9	44562.36993	72822.53222	233426.021	44562.36993	11654.82067	44562.36993	44562.36993	114118.6509	130462.298	117094.3294	11589.54879	44562.36993	173235.9339	83219.3818	138029.3666	70199.33696	117153.1442	76709.41312	73413.16611	44562.36993	97585.90777	72490.39031	97585.90777	106027.5722	11589.54879	91175.49379	85524.62779	309448.2291	11589.54879	11589.54879	11589.54879	44562.36993	11589.54879	107617.0608	68754.56331	11589.54879	11589.54879	11589.54879	39031.67039	145252.1893	39031.67039	70293.77468	39031.67039	414743.7285	117703.1487	39031.67039
01-03-56-304	44.1	01-03-56-304	67461.1	44070.94192	73174.85168	235925.0822	44070.94192	10950.97894	44070.94192	44070.94192	111394.7399	128837.6081	116990.3422	10870.02746	44070.94192	171210.4	85059.75781	135839.8209	70474.46058	118770.0537	77778.94078	73677.31385	44070.94192	94654.29231	72665.49985	94654.29231	108228.4186	10870.02746	88274.44137	83394.91622	306536.2119	10870.02746	10870.02746	10870.02746	44070.94192	10870.02746	109351.7558	69148.07393	10870.02746	10870.02746	10870.02746	36566.77504	143490.853	36566.77504	68256.3215	36566.77504	413826.8406	118982.358	36566.77504
01-03-56-308	60.5	01-03-56-308	67711.4	44644.74022	74212.87543	237850.4119	44644.74022	11678.28739	44644.74022	44644.74022	110077.0095	128543.1963	117743.0002	11590.14467	44644.74022	170580.2755	86796.07308	135070.5131	71471.35246	120412.7965	79185.97607	74665.6535	44644.74022	93009.38763	73603.97419	93009.38763	110083.1978	11590.14467	86696.45268	82695.5601	304637.8684	11590.14467	11590.14467	11590.14467	44644.74022	11590.14467	111043.5436	70211.81601	11590.14467	11590.14467	11590.14467	35589.51495	143084.6561	35589.51495	67648.39596	35589.51495	414026.4784	120476.5981	35589.51495
01-03-56-309	44.6	01-03-56-309	68411.3	44585.7806	72842.323	233426.3192	44585.7806	11679.36251	44585.7806	44585.7806	114139.1087	130487.2917	117116.1419	11614.11916	44585.7806	173260.4402	83228.09544	138053.3983	70219.53343	117163.9198	76724.76163	73433.40384	44585.7806	97602.06149	72511.06567	97602.06149	106032.1548	11614.11916	91192.72753	85548.82257	309457.3606	11614.11916	11614.11916	11614.11916	44585.7806	11614.11916	107626.7494	68774.156	11614.11916	11614.11916	11614.11916	39054.2404	145277.1025	39054.2404	70318.20546	39054.2404	414768.0134	117716.7915	39054.2404
01-03-56-310	72.7	01-03-56-310	68271.1	44434.17591	72676.22612	233304.3559	44434.17591	11542.09141	44434.17591	44434.17591	114113.07	130374.4332	116955.3582	11477.43951	44434.17591	173170.0818	83074.39327	137974.6234	70054.15055	117004.7943	76557.90084	73268.10157	44434.17591	97618.84033	72346.72648	97618.84033	105892.2322	11477.43951	91199.80141	85466.46331	309527.0387	11477.43951	11477.43951	11477.43951	44434.17591	11477.43951	107470.35	68607.76255	11477.43951	11477.43951	11477.43951	39001.10204	145171.2279	39001.10204	70230.01352	39001.10204	414625.9072	117552.0347	39001.10204
01-03-56-312	0.4	01-03-56-312	67242.1	43976.86798	73286.7851	236574.5402	43976.86798	10894.90337	43976.86798	43976.86798	110692.2261	128426.0948	116977.1396	10810.53648	43976.86798	170691.6357	85547.59069	135278.8547	70567.26986	119198.2833	78073.12381	73766.4239	43976.86798	93895.9525	72731.92735	93895.9525	108805.0187	10810.53648	87524.45843	82853.02512	305782.2807	10810.53648	10810.53648	10810.53648	43976.86798	10810.53648	109810.5678	69271.71012	10810.53648	10810.53648	10810.53648	35941.84269	143042.595	35941.84269	67741.15041	35941.84269	413594.0475	119324.5944	35941.84269
01-03-56-313	0.9	01-03-56-313	67654.3	44589.45849	74163.21235	237839.0323	44589.45849	11625.74454	44589.45849	44589.45849	110036.4393	128486.8802	117689.2112	11537.52705	44589.45849	170526.8364	86767.88339	135018.8008	71421.00935	120379.8615	79144.67496	74615.1574	44589.45849	92980.79358	73552.70612	92980.79358	110063.2047	11537.52705	86664.82118	82642.82444	304627.7404	11537.52705	11537.52705	11537.52705	44589.45849	11537.52705	111012.9392	70162.62572	11537.52705	11537.52705	11537.52705	35540.63397	143029.09	35540.63397	67594.54581	35540.63397	413969.1873	120437.9184	35540.63397
01-03-56-314	184.7	01-03-56-314	67671	44602.79458	74171.0065	237826.8955	44602.79458	11636.05071	44602.79458	44602.79458	110060.7671	128507.9453	117700.7791	11547.90518	44602.79458	170549.7567	86762.86639	135042.282	71429.35949	120377.1993	79146.68874	74623.63538	44602.79458	93003.86761	73561.84606	93003.86761	110054.5045	11547.90518	86688.33975	82666.002	304646.8074	11547.90518	11547.90518	11547.90518	44602.79458	11547.90518	111009.098	70170.04399	11547.90518	11547.90518	11547.90518	35564.66639	143050.8442	35564.66639	67617.29489	35564.66639	413986.5716	120438.381	35564.66639
01-03-56-315	77.7	01-03-56-315	67505.3	44097.76708	73171.13761	235836.7301	44097.76708	10975.64625	44097.76708	44097.76708	111502.2521	128908.1686	117004.7821	10895.21664	44097.76708	171295.2151	84998.21931	135930.1476	70473.60853	118717.8507	77747.70991	73676.97907	44097.76708	94766.86903	72668.52538	94766.86903	108152.404	10895.21664	88386.52643	83482.8812	306644.1126	10895.21664	10895.21664	10895.21664	44097.76708	10895.21664	109294.7509	69142.65892	10895.21664	10895.21664	10895.21664	36665.43697	143566.3431	36665.43697	68340.87698	36665.43697	413872.4682	118943.5473	36665.43697
01-03-56-316	151.3	01-03-56-316	67804.9	44721.99986	74262.68707	237796.6575	44721.99986	11741.13285	44721.99986	44721.99986	110201.7075	128656.8009	117811.5172	11653.34807	44721.99986	170701.7959	86780.21839	135194.1995	71523.94863	120409.187	79206.52332	74718.883	44721.99986	93125.06089	73660.50513	93125.06089	110047.8869	11653.34807	86815.00914	82818.09484	304729.8612	11653.34807	11653.34807	11653.34807	44721.99986	11653.34807	111033.8044	70259.75138	11653.34807	11653.34807	11653.34807	35715.02077	143201.285	35715.02077	67769.22154	35715.02077	414123.1107	120489.1416	35715.02077
01-03-56-317	126.6	01-03-56-317	67745.7	44666.63111	74215.80939	237795.4561	44666.63111	11689.88228	44666.63111	44666.63111	110151.1272	128595.3202	117758.6374	11601.98559	44666.63111	170641.4455	86760.04022	135134.9063	71476.12179	120383.4558	79170.57816	74670.84379	44666.63111	93085.32079	73611.36921	93085.32079	110037.0974	11601.98559	86772.43103	82758.15782	304708.3007	11601.98559	11601.98559	11601.98559	44666.63111	11601.98559	111010.8221	70213.52133	11601.98559	11601.98559	11601.98559	35657.71651	143139.9584	35657.71651	67708.64905	35657.71651	414063.3388	120456.4733	35657.71651
01-03-56-320	0.9	01-03-56-320	67648.9	44581.47413	74151.95903	237822.8831	44581.47413	11615.84267	44581.47413	44581.47413	110044.7592	128486.0398	117680.0706	11527.66689	44581.47413	170528.8969	86752.29489	135022.0642	71410.03982	120364.7662	79130.96183	74604.25443	44581.47413	92992.43886	73542.15535	92992.43886	110047.1372	11527.66689	86675.74708	82645.40406	304642.4849	11527.66689	11527.66689	11527.66689	44581.47413	11527.66689	110997.5796	70151.18547	11527.66689	11527.66689	11527.66689	35545.51564	143029.2061	35545.51564	67596.28478	35545.51564	413964.3879	120423.6882	35545.51564
01-03-56-322	44.6	01-03-56-322	67662.7	44597.96391	74171.37736	237842.6472	44597.96391	11634.12391	44597.96391	44597.96391	110040.8577	128494.6074	117697.6632	11545.91121	44597.96391	170533.8012	86773.69949	135025.3773	71429.22992	120386.2568	79152.02434	74623.39015	44597.96391	92983.16358	73560.99809	92983.16358	110067.9736	11545.91121	86667.69464	82649.62731	304627.2144	11545.91121	11545.91121	11545.91121	44597.96391	11545.91121	111019.053	70170.75072	11545.91121	11545.91121	11545.91121	35546.61868	143036.5926	35546.61868	67601.60761	35546.61868	413977.5553	120444.9799	35546.61868
01-03-56-323	1	01-03-56-323	67786.2	44718.26503	74280.66577	237871.715	44718.26503	11749.19127	44718.26503	44718.26503	110124.9801	128615.0035	117815.1202	11661.12523	44718.26503	170647.2057	86838.48512	135134.7465	71539.88446	120461.0051	79244.21325	74734.3506	44718.26503	93040.77193	73673.50015	93040.77193	110115.4119	11661.12523	86731.99594	82761.38572	304644.4828	11661.12523	11661.12523	11661.12523	44718.26503	11661.12523	111088.9116	70279.08737	11661.12523	11661.12523	11661.12523	35649.51116	143155.1073	35649.51116	67715.99194	35649.51116	414101.1979	120531.7228	35649.51116
01-03-56-324	24	01-03-56-324	67144	43794.37562	72980.94585	236054.0277	43794.37562	10683.51469	43794.37562	43794.37562	111021.2339	128472.5285	116744.8533	10601.26188	43794.37562	170828.8492	85066.98717	135454.7234	70272.15655	118739.9076	77672.94894	73473.45422	43794.37562	94319.1343	72451.94495	94319.1343	108297.8539	10601.26188	87928.31162	83011.10755	306282.5997	10601.26188	10601.26188	10601.26188	43794.37562	10601.26188	109340.4697	68959.30491	10601.26188	10601.26188	10601.26188	36181.09918	143119.1031	36181.09918	67875.02175	36181.09918	413506.3572	118902.5116	36181.09918
01-03-56-327	76.3	01-03-56-327	67668.4	44600.16527	74168.46809	237825.7276	44600.16527	11633.45161	44600.16527	44600.16527	110059.4504	128505.582	117698.1615	11545.3048	44600.16527	170547.6376	86761.02809	135040.2864	71426.80524	120375.1862	79144.38961	74621.07769	44600.16527	93003.18959	73559.27169	93003.18959	110052.9842	11545.3048	86687.50516	82663.93458	304647.026	11545.3048	11545.3048	11545.3048	44600.16527	11545.3048	111007.1698	70167.51704	11545.3048	11545.3048	11545.3048	35562.85815	143048.5532	35562.85815	67615.14513	35562.85815	413983.9969	120436.1678	35562.85815
01-03-56-328	87.9	01-03-56-328	67711.9	44644.74816	74212.19331	237847.9624	44644.74816	11677.90748	44644.74816	44644.74816	110079.4101	128544.4358	117742.7758	11589.77363	44644.74816	170581.9346	86794.13146	135072.3329	71470.73498	120411.0545	79184.67324	74665.05097	44644.74816	93012.05628	73603.45009	93012.05628	110080.9738	11589.77363	86699.07418	82697.28916	304640.6083	11589.77363	11589.77363	11589.77363	44644.74816	11589.77363	111041.6998	70211.09077	11589.77363	11589.77363	11589.77363	35591.5369	143086.0388	35591.5369	67650.0102	35591.5369	414027.0732	120475.1433	35591.5369
01-03-56-331	0.9	01-03-56-331	67667.5	44600.17643	74169.83228	237830.5431	44600.17643	11634.22557	44600.17643	44600.17643	110054.7556	128503.1748	117698.6283	11546.06132	44600.17643	170544.4053	86764.85549	135036.7374	71428.04281	120378.6235	79146.96899	74622.28591	44600.17643	92997.96297	73560.32622	92997.96297	110057.3617	11546.06132	86682.3724	82660.56375	304641.6512	11546.06132	11546.06132	11546.06132	44600.17643	11546.06132	111010.8061	70168.96577	11546.06132	11546.06132	11546.06132	35558.90836	143045.8645	35558.90836	67612.00001	35558.90836	413982.8567	120439.0441	35558.90836
01-03-56-332	44.6	01-03-56-332	67652	44585.74988	74157.63383	237830.2808	44585.74988	11620.94455	44585.74988	44585.74988	110041.5262	128487.1189	117684.8476	11532.75094	44585.74988	170528.6367	86759.65003	135021.242	71415.59556	120371.9589	79137.6377	74609.78219	44585.74988	92987.56245	73547.53446	92987.56245	110054.6054	11532.75094	86671.23171	82644.90169	304635.9862	11532.75094	11532.75094	11532.75094	44585.74988	11532.75094	111004.862	70156.93835	11532.75094	11532.75094	11532.75094	35543.93028	143029.846	35543.93028	67596.17391	35543.93028	413967.2581	120430.5638	35543.93028
01-03-56-336	0.9	01-03-56-336	67720.2	44630.44043	74166.22614	237727.469	44630.44043	11646.22955	44630.44043	44630.44043	110183.6081	128588.7658	117717.6164	11558.50747	44630.44043	170647.1322	86693.4955	135145.7057	71427.68941	120318.7089	79111.16952	74622.67748	44630.44043	93132.31134	73564.63231	93132.31134	109968.9871	11558.50747	86816.25672	82766.06653	304769.2409	11558.50747	11558.50747	11558.50747	44630.44043	11558.50747	110945.0987	70163.18762	11558.50747	11558.50747	11558.50747	35675.4544	143137.4285	35675.4544	67713.00504	35675.4544	414040.1948	120395.0289	35675.4544
01-03-62-337	10.6	01-03-62-337	55281.9	35753.43456	68273.97163	244908.5401	35753.43456	14771.30925	35753.43456	35753.43456	93113.38757	112680.7102	108415.9998	14720.80114	35753.43456	153637.6793	89720.33132	117880.8884	65199.23591	121201.6035	77298.65746	68214.1294	35753.43456	77859.65304	66693.50787	77859.65304	115272.9823	14720.80114	71029.84251	65673.90686	292905.9497	14720.80114	14720.80114	14720.80114	35753.43456	14720.80114	112774.3835	64660.097	14720.80114	14720.80114	14720.80114	18233.57688	126789.1497	18233.57688	50897.45726	18233.57688	400236.8727	119039.1609	18233.57688
01-03-62-339	115.4	01-03-62-339	55287.9	35799.99184	68331.81568	245018.3886	35799.99184	14889.46485	35799.99184	35799.99184	93009.96737	112637.1844	108444.3644	14838.94472	35799.99184	153571.7083	89820.28049	117807.3836	65255.41446	121291.1382	77378.79446	68268.53339	35799.99184	77743.35839	66744.99719	77743.35839	115379.2744	14838.94472	70915.19873	65607.12622	292788.4809	14838.94472	14838.94472	14838.94472	35799.99184	14838.94472	112868.3535	64721.13741	14838.94472	14838.94472	14838.94472	18152.19542	126737.6833	18152.19542	50839.1061	18152.19542	400217.8977	119118.172	18152.19542
01-03-62-344	65.2	01-03-62-344	55229.8	35746.82922	68281.45282	244997.6474	35746.82922	14891.25009	35746.82922	35746.82922	92981.13558	112582.774	108388.043	14841.04956	35746.82922	153522.9783	89789.89823	117761.3197	65204.58947	121253.7443	77336.55983	68217.23204	35746.82922	77732.29232	66692.95656	77732.29232	115354.5453	14841.04956	70900.35609	65558.65264	292794.0646	14841.04956	14841.04956	14841.04956	35746.82922	14841.04956	112833.6854	64671.71485	14841.04956	14841.04956	14841.04956	18109.4118	126684.9405	18109.4118	50788.08731	18109.4118	400160.315	119075.4132	18109.4118
01-03-62-345	152.5	01-03-62-345	55247.1	35772.03171	68308.42811	245028.3188	35772.03171	14917.61923	35772.03171	35772.03171	92965.49636	112587.7781	108409.9342	14867.328	35772.03171	153521.3143	89820.96448	117757.2115	65231.31399	121284.3614	77366.37307	68243.68225	35772.03171	77708.85749	66718.94717	77708.85749	115385.5026	14867.328	70878.33008	65556.7402	292765.8099	14867.328	14867.328	14867.328	35772.03171	14867.328	112864.5648	64699.16077	14867.328	14867.328	14867.328	18102.62618	126687.6788	18102.62618	50788.7968	18102.62618	400171.7662	119105.1074	18102.62618
01-03-62-350	0	01-03-62-350	55219.9	35737.62032	68272.68558	244993.7657	35737.62032	14891.20378	35737.62032	35737.62032	92976.55026	112573.6366	108378.3522	14841.05784	35737.62032	153514.8805	89784.40572	117753.7006	65195.74868	121247.0883	77329.10867	68208.31554	35737.62032	77730.77762	66683.92315	77730.77762	115349.9962	14841.05784	70898.19267	65550.60196	292795.3888	14841.05784	14841.05784	14841.05784	35737.62032	14841.05784	112827.4804	64663.098	14841.05784	14841.05784	14841.05784	18102.38433	126676.1125	18102.38433	50779.576	18102.38433	400150.5589	119067.8756	18102.38433
01-03-62-351	244.4	01-03-62-351	55264.7	35771.87089	68302.87167	244991.9649	35771.87089	14870.19282	35771.87089	35771.87089	93016.42724	112623.8026	108418.1286	14819.79647	35771.87089	153564.2771	89791.84966	117802.2372	65226.57459	121261.7955	77349.18866	68239.81207	35771.87089	77758.75249	66716.4855	77758.75249	115351.9288	14819.79647	70928.87636	65599.92404	292810.4147	14819.79647	14819.79647	14819.79647	35771.87089	14819.79647	112839.3005	64692.01166	14819.79647	14819.79647	14819.79647	18149.60422	126726.2766	18149.60422	50829.50959	18149.60422	400199.1724	119088.5607	18149.60422
01-03-62-352	219.6	01-03-62-352	55229.3	35757.46562	68295.19846	245026.4834	35757.46562	14923.16587	35757.46562	35757.46562	92952.17954	112569.0194	108393.606	14872.97338	35757.46562	153503.3789	89815.71887	117739.7891	65217.871	121276.4944	77356.60878	68230.01583	35757.46562	77700.53054	66704.9283	77700.53054	115382.2803	14872.97338	70868.89699	65538.85109	292762.6129	14872.97338	14872.97338	14872.97338	35757.46562	14872.97338	112857.7327	64686.35885	14872.97338	14872.97338	14872.97338	18085.89473	126669.1048	18085.89473	50770.47084	18085.89473	400153.0512	119095.1289	18085.89473
01-03-62-354	35.8	01-03-62-354	55250.4	35775.07605	68311.30631	245029.4653	35775.07605	14917.46028	35775.07605	35775.07605	92967.20643	112590.9367	108413.1699	14867.15065	35775.07605	153524.1553	89822.67103	117759.9022	65234.21959	121286.4773	77368.77222	68246.61619	35775.07605	77709.54821	66721.92508	77709.54821	115386.8803	14867.15065	70879.23797	65559.56703	292765.5408	14867.15065	14867.15065	14867.15065	35775.07605	14867.15065	112866.5214	64701.98321	14867.15065	14867.15065	14867.15065	18105.13238	126690.7447	18105.13238	50791.76674	18105.13238	400175.0964	119107.5376	18105.13238
01-03-62-356	94.6	01-03-62-356	55241.6	35747.20697	68278.33718	244974.4969	35747.20697	14860.77643	35747.20697	35747.20697	93014.08273	112606.385	108393.8071	14810.50566	35747.20697	153550.9902	89771.47886	117790.6324	65202.00271	121239.5921	77325.90551	68215.20748	35747.20697	77764.41362	66691.84306	77764.41362	115333.2137	14810.50566	70932.92937	65586.80803	292822.6437	14810.50566	14810.50566	14810.50566	35747.20697	14810.50566	112817.7766	64667.56833	14810.50566	14810.50566	14810.50566	18139.9636	126710.1876	18139.9636	50814.68222	18139.9636	400178.419	119065.1729	18139.9636
01-03-62-357	202.6	01-03-62-357	55307.2	35770.59264	68288.16636	244901.6479	35770.59264	14753.08887	35770.59264	35770.59264	93141.69278	112711.6922	108437.2237	14702.4373	35770.59264	153669.4181	89719.27373	117912.5378	65213.88699	121205.243	77305.88523	68229.25565	35770.59264	77881.86106	66709.39895	77881.86106	115268.4275	14702.4373	71053.50714	65705.6455	292920.8208	14702.4373	14702.4373	14702.4373	35770.59264	14702.4373	112776.1387	64673.39763	14702.4373	14702.4373	14702.4373	18264.88325	126820.5533	18264.88325	50929.09702	18264.88325	400265.654	119046.7782	18264.88325
01-03-62-363	68.3	01-03-62-363	55234.2	35750.80147	68285.193	244999.0427	35750.80147	14890.9071	35750.80147	35750.80147	92983.50607	112586.9938	108392.2873	14840.68221	35750.80147	153526.8029	89792.04435	117764.9537	65208.36767	121256.4427	77339.64277	68221.04957	35750.80147	77733.33003	66696.83537	77733.33003	115356.2501	14840.68221	70901.67875	65562.4587	292793.8365	14840.68221	14840.68221	14840.68221	35750.80147	14840.68221	112836.1685	64675.3779	14840.68221	14840.68221	14840.68221	18112.80633	126689.0465	18112.80633	50792.07312	18112.80633	400164.7354	119078.5383	18112.80633
01-03-62-368	35.8	01-03-62-368	55229.8	35757.66038	68295.28329	245025.8875	35757.66038	14922.27961	35757.66038	35757.66038	92953.23075	112569.8901	108393.9681	14872.08399	35757.66038	153504.3569	89815.29277	117740.7954	65217.97267	121276.2159	77356.44788	68230.13541	35757.66038	77701.496	66705.07673	77701.496	115381.7506	14872.08399	70869.88866	65539.83223	292763.4182	14872.08399	14872.08399	14872.08399	35757.66038	14872.08399	112857.3941	64686.41062	14872.08399	14872.08399	14872.08399	18086.92489	126670.0169	18086.92489	50771.41566	18086.92489	400153.7742	119094.982	18086.92489
01-03-62-369	185.7	01-03-62-369	55228.9	35754.72484	68291.8159	245020.1198	35754.72484	14916.33644	35754.72484	35754.72484	92958.14234	112571.5009	108391.9275	14866.14498	35754.72484	153507.1633	89809.91892	117744.0106	65214.58394	121271.2926	77351.94451	68226.83146	35754.72484	77707.24825	66701.9117	77707.24825	115376.1185	14866.14498	70875.51726	65542.68058	292769.4072	14866.14498	14866.14498	14866.14498	35754.72484	14866.14498	112852.2762	64682.79167	14866.14498	14866.14498	14866.14498	18090.56883	126672.0472	18090.56883	50773.80934	18090.56883	400154.1137	119090.5317	18090.56883
01-03-62-373	75.7	01-03-62-373	55221.1	35738.44379	68273.3627	244993.3948	35738.44379	14890.26819	35738.44379	35738.44379	92977.96996	112575.1702	108379.3846	14840.11528	35738.44379	153516.458	89784.32247	117755.276	65196.44857	121247.2393	77329.43742	68209.03944	35738.44379	77731.90093	66684.68544	77731.90093	115349.74	14840.11528	70899.38714	65552.1797	292796.1526	14840.11528	14840.11528	14840.11528	35738.44379	14840.11528	112827.5374	64663.73006	14840.11528	14840.11528	14840.11528	18103.94559	126677.6692	18103.94559	50781.14626	18103.94559	400151.9774	119068.2248	18103.94559
01-03-62-376	0.2	01-03-62-376	55309.5	35774.25925	68292.17063	244906.6019	35774.25925	14757.57062	35774.25925	35774.25925	93138.74275	112711.9466	108440.307	14706.90723	35774.25925	153668.6104	89724.18962	117911.3461	65217.84347	121210.0069	77310.45916	68233.16087	35774.25925	77877.78841	66713.2182	77877.78841	115273.3867	14706.90723	71049.63155	65704.79537	292916.1123	14706.90723	14706.90723	14706.90723	35774.25925	14706.90723	112780.9764	64677.49142	14706.90723	14706.90723	14706.90723	18263.26385	126820.4442	18263.26385	50928.6591	18263.26385	400266.9657	119051.3277	18263.26385
01-03-62-384	139.2	01-03-62-384	55249.4	35775.85413	68312.60008	245033.5168	35775.85413	14922.33486	35775.85413	35775.85413	92962.35579	112587.9913	108413.1275	14872.03151	35775.85413	153520.4118	89826.11277	117755.9076	65235.43564	121289.3424	77371.15093	68247.74916	35775.85413	77704.55125	66722.92315	77704.55125	115390.7018	14872.03151	70874.22755	65555.79753	292760.8531	14872.03151	14872.03151	14872.03151	35775.85413	14872.03151	112869.6264	64703.42819	14872.03151	14872.03151	14872.03151	18100.89095	126687.5096	18100.89095	50788.28929	18100.89095	400173.0862	119109.8574	18100.89095
01-03-64-229	4.6	01-03-64-229	46755.8	32381.54385	65136.77899	249722.8597	32381.54385	25628.32419	32381.54385	32381.54385	80770.7364	100347.4136	101493.574	25612.58365	32381.54385	140539.727	92777.58472	104677.3023	61910.64999	122102.556	77097.27624	64645.8684	32381.54385	67966.42166	62794.89859	67966.42166	119516.1269	25612.58365	60584.63613	52575.7602	285466.553	25612.58365	25612.58365	25612.58365	32381.54385	25612.58365	114506.7407	62004.69858	25612.58365	25612.58365	25612.58365	5041.224159	114114.33	5041.224159	38054.81701	5041.224159	389122.7606	118271.9261	5041.224159
01-03-64-256	1	01-03-64-256	46868.6	32495.94561	65252.99959	249812.8429	32495.94561	25644.47932	32495.94561	32495.94561	80760.02747	100422.9819	101609.164	25628.30814	32495.94561	140590.8729	92874.32209	104719.2984	62027.00286	122209.79	77206.88743	64762.6663	32495.94561	67911.68991	62912.02421	67911.68991	119607.4637	25628.30814	60536.6368	52628.02416	285391.7477	25628.30814	25628.30814	25628.30814	32495.94561	25628.30814	114610.5042	62119.99024	25628.30814	25628.30814	25628.30814	5062.517958	114181.776	5062.517958	38119.81139	5062.517958	389213.9645	118384.3757	5062.517958
01-03-65-220	6.5	01-03-65-220	51777.9	35547.39103	68495.10218	250106.1699	35547.39103	22494.35935	35547.39103	35547.39103	84644.87124	106036.9554	106180.0422	22460.27176	35547.39103	145980.8161	93798.95444	109963.8665	65308.82394	124071.806	79401.97032	68155.89705	35547.39103	70018.38605	66413.40946	70018.38605	120070.8565	22460.27176	62987.20335	58047.71055	286233.7096	22460.27176	22460.27176	22460.27176	35547.39103	22460.27176	116126.7582	65173.9698	22460.27176	22460.27176	22460.27176	10283.46909	119754.7011	10283.46909	43679.60579	10283.46909	394775.8981	120888.0988	10283.46909
01-03-65-232	68.4	01-03-65-232	51731.8	35496.90012	68444.60407	250064.557	35496.90012	22474.27347	35496.90012	35496.90012	84650.79795	106007.4758	106131.7892	22440.37106	35496.90012	145961.8717	93753.94999	109948.5717	65258.31974	124023.6581	79352.81593	68105.39795	35496.90012	70041.8634	66362.94528	70041.8634	120028.0677	22440.37106	63007.49672	58027.52195	286267.9467	22440.37106	22440.37106	22440.37106	35496.90012	22440.37106	116079.6589	65123.53993	22440.37106	22440.37106	22440.37106	10263.61849	119728.7277	10263.61849	43654.10175	10263.61849	394739.3934	120838.4385	10263.61849
01-03-65-236	175.9	01-03-65-236	51647.5	35439.82434	68386.96057	250058.1929	35439.82434	22519.37471	35439.82434	35439.82434	84583.83028	105912.615	106053.487	22485.80578	35439.82434	145870.7525	93735.25961	109859.7786	65199.91486	123989.97	79312.5932	68045.31566	35439.82434	70003.43602	66301.06876	70003.43602	120017.7168	22485.80578	62963.09943	57935.72923	286253.2032	22485.80578	22485.80578	22485.80578	35439.82434	22485.80578	116051.5976	65068.7883	22485.80578	22485.80578	22485.80578	10172.07819	119634.5629	10172.07819	43560.08091	10172.07819	394645.3317	120794.0629	10172.07819
01-03-65-238	6.4	01-03-65-238	51690.9	35501.85632	68448.75488	250125.839	35501.85632	22571.39004	35501.85632	35501.85632	84546.48518	105923.7497	106103.0816	22537.64392	35501.85632	145865.61	93803.59991	109849.4128	65261.41139	124057.5261	79379.19108	68106.12149	35501.85632	69948.06443	66361.0877	69948.06443	120085.7125	22537.64392	62910.6611	57932.40138	286189.3808	22537.64392	22537.64392	22537.64392	35501.85632	22537.64392	116119.6699	65131.64247	22537.64392	22537.64392	22537.64392	10168.17429	119640.0556	10168.17429	43564.83574	10168.17429	394668.6512	120859.8274	10168.17429
01-03-65-239	62.4	01-03-65-239	44883	33047.17851	65278.9578	252124.3143	33047.17851	30103.70161	33047.17851	33047.17851	76280.46109	96357.85291	99950.91499	30092.3115	33047.17851	136074.6571	94853.778	100116.6847	62028.37755	123377.0871	78188.18627	64631.30432	33047.17851	64326.41723	62673.15779	64326.41723	121881.1013	30092.3115	56770.00737	48136.24001	282436.0556	30092.3115	30092.3115	30092.3115	33047.17851	30092.3115	116079.5238	62355.89263	30092.3115	30092.3115	30092.3115	386.763193	109925.4879	386.763193	33849.82454	386.763193	385631.3383	118985.2789	386.763193
01-03-65-240	9.8	01-03-65-240	51692.4	35493.54706	68440.61755	250107.551	35493.54706	22549.04464	35493.54706	35493.54706	84568.24216	105936.2613	106101.8549	22515.29402	35493.54706	145882.1578	93787.14918	109867.0685	65253.48465	124043.7825	79366.79954	68098.67025	35493.54706	69970.25006	66354.15805	69970.25006	120067.9819	22515.29402	62932.9961	57948.53842	286210.0654	22515.29402	22515.29402	22515.29402	35493.54706	22515.29402	116104.8474	65122.72308	22515.29402	22515.29402	22515.29402	10184.40863	119654.0658	10184.40863	43579.02761	10184.40863	394677.5498	120848.3643	10184.40863
01-03-65-246	123.1	01-03-65-246	54376.4	37285.41893	70210.49064	250137.1905	37285.41893	21069.26667	37285.41893	37285.41893	86918.23699	109040.8707	108561.2215	21024.55905	37285.41893	148912.8221	94252.70563	112838.4796	67050.9112	124992.8078	80550.915	69950.19772	37285.41893	71457.77847	68266.78961	71457.77847	120248.8074	21024.55905	64610.61816	60997.802	286902.0398	21024.55905	21024.55905	21024.55905	37285.41893	21024.55905	116869.9951	66798.63135	21024.55905	21024.55905	21024.55905	13241.10646	122752.5633	13241.10646	46675.62164	13241.10646	397720.1159	122153.6998	13241.10646
01-04-55-433	128.6	01-04-55-433	58138.9	34252.94388	63155.58835	230206.3215	34252.94388	1982.08263	34252.94388	34252.94388	108348.6808	120852.8781	106969.3582	1985.700156	34252.94388	164399.966	77130.02719	129687.0415	60435.22239	110204.761	68336.48464	63635.09584	34252.94388	94290.63894	62610.88018	94290.63894	101384.5354	1985.700156	87343.36418	77115.34354	309133.1374	1985.700156	1985.700156	1985.700156	34252.94388	1985.700156	101076.5512	59144.86532	1985.700156	1985.700156	1985.700156	32445.77428	135864.6093	32445.77428	61682.70344	32445.77428	404466.132	109784.7434	32445.77428
01-04-55-436	115.5	01-04-55-436	56745.8	33143.07281	62656.35972	231391.8953	33143.07281	57.14905398	33143.07281	33143.07281	106340.8651	119120.2446	106111.5342	60.37260182	33143.07281	162515.5291	77830.72768	127743.5204	59880.63438	110654.6971	68400.25459	63067.60935	33143.07281	92417.51362	61977.19146	92417.51362	102365.2095	60.37260182	85433.30354	75170.64159	307512.7104	60.37260182	60.37260182	60.37260182	33143.07281	60.37260182	101639.1426	58684.2727	60.37260182	60.37260182	60.37260182	30434.58956	134076.588	30434.58956	59754.43959	30434.58956	403111.8493	109955.325	30434.58956
01-04-55-439	139.5	01-04-55-439	56737.9	33129.42681	62634.12448	231359.6477	33129.42681	25.18503625	33129.42681	33129.42681	106361.0203	119121.3732	106094.2888	79.53527436	33129.42681	162522.2566	77799.13924	127753.1793	59859.06015	110624.2808	68372.39642	63046.21582	33129.42681	92443.98928	61956.64003	92443.98928	102332.9717	79.53527436	85458.7601	75180.3265	307543.0023	79.53527436	79.53527436	79.53527436	33129.42681	79.53527436	101608.1448	58661.55403	79.53527436	79.53527436	79.53527436	30454.30199	134079.5583	30454.30199	59763.18149	30454.30199	403103.5519	109926.7224	30454.30199
01-04-55-441	66.3	01-04-55-441	56724.5	33112.34137	62612.35014	231337.0223	33112.34137	13.59518036	33112.34137	33112.34137	106369.122	119114.0982	106075.1113	102.3543474	33112.34137	162519.1587	77774.85401	127752.3726	59837.60626	110599.7987	68348.37183	63024.85076	33112.34137	92458.3005	61935.69764	92458.3005	102309.4192	102.3543474	85471.99735	75179.54418	307561.8683	102.3543474	102.3543474	102.3543474	33112.34137	102.3543474	101583.6956	58639.55123	102.3543474	102.3543474	102.3543474	30462.01323	134073.6298	30462.01323	59761.6565	30462.01323	403089.7959	109902.5008	30462.01323
01-04-55-443	91.8	01-04-55-443	56756.1	33162.26304	62688.71139	231440.478	33162.26304	105.6922867	33162.26304	33162.26304	106309.3718	119117.0394	106136.1945	60.91159347	33162.26304	162503.9309	77877.9187	127727.5523	59911.96483	110699.931	68441.38808	63098.65971	33162.26304	92376.82862	62006.94276	92376.82862	102413.6014	60.91159347	85394.08774	75154.64435	307466.6246	60.91159347	60.91159347	60.91159347	33162.26304	60.91159347	101685.3354	58717.37404	60.91159347	60.91159347	60.91159347	30403.77391	134070.6166	30403.77391	59739.85398	30403.77391	403122.8585	109997.6376	30403.77391
01-04-55-444	46.8	01-04-55-444	56755.8	33164.05174	62693.74361	231450.9212	33164.05174	116.1793882	33164.05174	33164.05174	106300.7179	119113.8356	106139.2901	67.99963257	33164.05174	162498.9999	77887.40175	127721.7549	59916.73302	110708.6757	68448.83561	63103.35569	33164.05174	92366.75198	62011.30714	92366.75198	102423.7126	67.99963257	85384.21489	75148.84265	307455.9734	67.99963257	67.99963257	67.99963257	33164.05174	67.99963257	101694.4236	58722.60212	67.99963257	67.99963257	67.99963257	30395.23871	134066.8349	30395.23871	59734.33062	30395.23871	403122.7511	110005.4391	30395.23871
01-04-55-445	403.1	01-04-55-445	56745.4	33138.14737	62644.27063	231368.3744	33138.14737	33.63310225	33138.14737	33138.14737	106359.6066	119126.4635	106103.689	69.29474569	33138.14737	162525.665	77809.10643	127755.6382	59869.12345	110634.6122	68382.92997	63056.25553	33138.14737	92439.67804	61966.56449	92439.67804	102342.3202	69.29474569	85454.96499	75182.77616	307536.4015	69.29474569	69.29474569	69.29474569	33138.14737	69.29474569	101618.3387	58671.75698	69.29474569	69.29474569	69.29474569	30453.06853	134084.1137	30453.06853	59765.9417	30453.06853	403111.1026	109937.2396	30453.06853
01-04-55-446	158.0	01-04-55-446	56727.1	33114.36419	62613.24219	231334.7789	33114.36419	10.336444	33114.36419	33114.36419	106372.9092	119117.3627	106076.7067	102.0966004	33114.36419	162522.7138	77773.49406	127756.0394	59838.60113	110598.9227	68348.20234	63025.87307	33114.36419	92461.82628	61936.84512	92461.82628	102307.545	102.0966004	85475.59418	75183.21209	307564.9178	102.0966004	102.0966004	102.0966004	33114.36419	102.0966004	101582.605	58640.36601	102.0966004	102.0966004	102.0966004	30465.80622	134077.0007	30465.80622	59765.29193	30465.80622	403092.3504	109902.1506	30465.80622
01-04-55-450	89.1	01-04-55-450	56738.5	33121.13041	62611.75537	231314.2338	33121.13041	21.19259048	33121.13041	33121.13041	106398.145	119134.6392	106080.2471	111.1847973	33121.13041	162543.0415	77757.72304	127777.7567	59837.83134	110585.9888	68339.6475	63025.29521	33121.13041	92487.44512	61937.15014	92487.44512	102288.922	111.1847973	85501.30151	75204.94459	307589.1126	111.1847973	111.1847973	111.1847973	33121.13041	111.1847973	101568.3959	58638.34495	111.1847973	111.1847973	111.1847973	30490.95594	134095.3368	30490.95594	59786.59747	30490.95594	403103.3367	109892.4491	30490.95594
01-04-56-346	164.8	01-04-56-346	68411.7	44585.88016	72841.87046	233424.6197	44585.88016	11679.76903	44585.88016	44585.88016	114140.7027	130488.092	117115.9586	11614.53666	44585.88016	173261.5125	83226.75463	138054.5889	70219.12994	117162.7003	76723.8718	73433.00544	44585.88016	97603.84852	72510.7229	97603.84852	106030.6122	11614.53666	91194.48062	85549.97738	309459.2241	11614.53666	11614.53666	11614.53666	44585.88016	11614.53666	107625.4641	68773.68026	11614.53666	11614.53666	11614.53666	39055.65046	145277.9941	39055.65046	70319.30001	39055.65046	414768.3321	117715.7676	39055.65046
01-04-56-411	71.0	01-04-56-411	68419.4	44589.81848	72837.54159	233400.4084	44589.81848	11688.23059	44589.81848	44589.81848	114165.6346	130502.1904	117115.6849	11623.158	44589.81848	173279.4375	83208.5645	138074.1498	70215.54439	117146.4605	76712.82794	73429.49677	44589.81848	97631.07282	72508.05474	97631.07282	106009.1007	11623.158	91221.33654	85569.04676	309486.7868	11623.158	11623.158	11623.158	44589.81848	11623.158	107608.1692	68768.99951	11623.158	11623.158	11623.158	39078.18812	145293.3848	39078.18812	70337.53594	39078.18812	414775.4812	117702.6262	39078.18812
01-04-56-412	71.0	01-04-56-412	68420.4	44600.44254	72867.83456	233468.0937	44600.44254	11687.40106	44600.44254	44600.44254	114115.0621	130485.9606	117136.5425	11621.91051	44600.44254	173252.1012	83267.2414	138041.8232	70244.14236	117201.6037	76757.72249	73457.91784	44600.44254	97570.15365	72534.53913	97570.15365	106073.2179	11621.91051	91162.43836	85538.2446	309418.4555	11621.91051	11621.91051	11621.91051	44600.44254	11621.91051	107665.2494	68800.0908	11621.91051	11621.91051	11621.91051	39036.24553	145273.4813	39036.24553	70309.2753	39036.24553	414777.9393	117751.7841	39036.24553
01-04-56-419	44.6	01-04-56-419	67638.3	44568.57729	74136.53036	237806.574	44568.57729	11601.41474	44568.57729	44568.57729	110048.6426	128479.7655	117666.2285	11513.27106	44568.57729	170525.6333	86734.87688	135020.1016	71394.81214	120347.3498	79114.03188	74589.07446	44568.57729	93000.61934	73527.2318	93000.61934	110030.0666	11513.27106	86682.95492	82642.69973	304655.3786	11513.27106	11513.27106	11513.27106	44568.57729	11513.27106	110980.1415	70135.62693	11513.27106	11513.27106	11513.27106	35545.35965	143023.9052	35545.35965	67592.68132	35545.35965	413954.2904	120406.5264	35545.35965
01-04-56-420	57.0	01-04-56-420	67666.9	44598.76849	74167.25813	237825.5995	44598.76849	11632.1489	44598.76849	44598.76849	110058.2699	128504.0792	117696.8176	11543.99961	44598.76849	170546.1802	86760.44246	135038.8622	71425.57391	120374.4677	79143.43124	74619.84152	44598.76849	93002.29424	73558.01092	93002.29424	110052.6239	11543.99961	86686.53617	82662.49045	304646.5922	11543.99961	11543.99961	11543.99961	44598.76849	11543.99961	111006.5168	70166.32183	11543.99961	11543.99961	11543.99961	35561.49257	143047.06	35561.49257	67613.68031	35561.49257	413982.5114	120435.2856	35561.49257
01-04-56-421	61.5	01-04-56-421	68404	44585.5468	72857.10401	233473.8101	44585.5468	11670.76039	44585.5468	44585.5468	114096.7995	130467.6367	117123.6163	11605.2138	44585.5468	173233.1346	83266.48128	138022.7407	70232.98946	117199.1395	76751.2723	73446.72121	44585.5468	97553.89648	72522.87722	97553.89648	106075.7256	11605.2138	91145.62718	85519.18524	309406.3031	11605.2138	11605.2138	11605.2138	44585.5468	11605.2138	107663.6897	68789.56449	11605.2138	11605.2138	11605.2138	39017.30678	145254.8901	39017.30678	70290.27902	39017.30678	414761.7284	117746.8579	39017.30678
01-04-56-422	4.2	01-04-56-422	68423.1	44591.58609	72835.01977	233387.7131	44591.58609	11692.37167	44591.58609	44591.58609	114178.4394	130509.2585	117115.2611	11627.38252	44591.58609	173288.5172	83198.91812	138084.0933	70213.40715	117137.8095	76706.84291	73427.39912	44591.58609	97645.13461	72506.39209	97645.13461	105997.7658	11627.38252	91235.19133	85578.73125	309501.117	11627.38252	11627.38252	11627.38252	44591.58609	11627.38252	107598.9792	68766.29601	11627.38252	11627.38252	11627.38252	39089.71261	145301.1312	39089.71261	70346.78106	39089.71261	414778.9146	117695.5625	39089.71261
01-04-56-427	79.2	01-04-56-427	67818.7	44734.93562	74273.69569	237797.1375	44734.93562	11753.14796	44734.93562	44734.93562	110213.332	128671.0635	117823.8894	11665.38857	44734.93562	170715.7609	86785.09376	135207.9047	71535.17371	120415.3417	79215.02943	74730.15634	44734.93562	93134.13323	73672.02819	93134.13323	110050.591	11665.38857	86824.74814	82831.9578	304734.6791	11665.38857	11665.38857	11665.38857	44734.93562	11665.38857	111039.3256	70270.61246	11665.38857	11665.38857	11665.38857	35728.24683	143215.5001	35728.24683	67783.24206	35728.24683	414137.0262	120496.8933	35728.24683
01-04-56-428	0.0	01-04-56-428	68412.8	44577.75564	72814.62272	233359.988	44577.75564	11682.85787	44577.75564	44577.75564	114190.7429	130505.7143	117097.8856	11618.02864	44577.75564	173289.6971	83171.44199	138087.5032	70193.53739	117110.9359	76682.29281	73407.5841	44577.75564	97663.40634	72487.18962	97663.40634	105969.7511	11618.02864	91252.20074	85581.46006	309525.2652	11618.02864	11618.02864	11618.02864	44577.75564	11618.02864	107571.7578	68745.65454	11618.02864	11618.02864	11618.02864	39097.66073	145299.1165	39097.66073	70348.38176	39097.66073	414768.029	117669.9644	39097.66073
01-04-63-409	3.6	01-04-63-409	44910.2	33044.40017	65284.10053	252103.8718	33044.40017	30054.39806	33044.40017	33044.40017	76329.37073	96407.70738	99975.70458	30042.93883	33044.40017	136128.1517	94836.66016	100170.5802	62033.70303	123369.8765	78182.586	64638.23372	33044.40017	64361.77386	62681.25942	64361.77386	121860.6901	30042.93883	56807.81495	48189.51632	282463.8646	30042.93883	30042.93883	30042.93883	33044.40017	30042.93883	116068.6943	62358.52993	30042.93883	30042.93883	30042.93883	440.3745456	109977.043	440.3745456	33901.19695	440.3745456	385676.895	118984.6467	440.3745456
01-04-64-393	1.5	01-04-64-393	45925.6	33290.35664	65729.53107	251810.0472	33290.35664	28822.45803	33290.35664	33290.35664	77564.4542	97895.70587	100923.6741	28808.13914	33290.35664	137643.5341	94649.11219	101672.8248	62484.92218	123465.6152	78329.33609	65131.76525	33290.35664	65134.87463	63206.55058	65134.87463	121572.6723	28808.13914	57661.33749	49706.8896	282989.2029	28808.13914	28808.13914	28808.13914	33290.35664	28808.13914	116061.8099	62736.94106	28808.13914	28808.13914	28808.13914	1943.657145	111486.4513	1943.657145	35409.03045	1943.657145	387090.2596	119264.7706	1943.657145
01-04-64-395	33.3	01-04-64-395	45891.3	33255.47148	65693.80514	251780.916	33255.47148	28815.23855	33255.47148	33255.47148	77570.83694	97874.34037	100888.7141	28801.03589	33255.47148	137630.2849	94618.45905	101662.4228	62449.17567	123432.0026	78295.2651	65095.90581	33255.47148	65154.90669	63170.62356	65154.90669	121543.393	28801.03589	57679.42676	49692.70005	283014.4851	28801.03589	28801.03589	28801.03589	33255.47148	28801.03589	116029.1436	62701.45969	28801.03589	28801.03589	28801.03589	1930.893715	111467.8224	1930.893715	35390.18038	1930.893715	387064.171	119229.8264	1930.893715
01-04-64-396	39.0	01-04-64-396	45897.1	33264.98098	65702.7146	251791.3295	33264.98098	28823.24209	33264.98098	33264.98098	77562.98895	97873.93154	100895.0506	28809.01739	33264.98098	137627.2292	94628.80704	101658.5441	62458.06042	123441.9418	78305.08068	65104.63006	33264.98098	65144.96924	63179.21745	65144.96924	121553.803	28809.01739	57669.70933	49689.92542	283004.1342	28809.01739	28809.01739	28809.01739	33264.98098	28809.01739	116039.2716	62710.60469	28809.01739	28809.01739	28809.01739	1927.634138	111466.4645	1927.634138	35388.89475	1927.634138	387065.5828	119239.3066	1927.634138
01-04-64-397	101.5	01-04-64-397	45886.7	33248.73698	65687.36788	251773.9216	33248.73698	28810.50123	33248.73698	33248.73698	77575.45543	97873.67117	100883.7353	28796.31567	33248.73698	137631.4233	94611.43721	101664.137	62442.75125	123425.0831	78288.39495	65089.56562	33248.73698	65161.25578	63164.35282	65161.25578	121536.3944	28796.31567	57685.5725	49693.64406	283021.2834	28796.31567	28796.31567	28796.31567	33248.73698	28796.31567	116022.1592	62694.90213	28796.31567	28796.31567	28796.31567	1932.203571	111467.794	1932.203571	35390.10408	1932.203571	387062.294	119223.1055	1932.203571
01-04-64-399	65.1	01-04-64-399	45919.5	33281.05135	65720.69078	251800.2184	33281.05135	28815.504	33281.05135	33281.05135	77571.23683	97895.19034	100917.0046	28801.20806	33281.05135	137645.5455	94639.27723	101675.6342	62476.10166	123456.0022	78319.80787	65123.0737	33281.05135	65143.94235	63197.9648	65143.94235	121562.8405	28801.20806	57670.14405	49708.6269	282998.8257	28801.20806	28801.20806	28801.20806	33281.05135	28801.20806	116052.0777	62727.91462	28801.20806	28801.20806	28801.20806	1945.74886	111486.835	1945.74886	35409.34141	1945.74886	387088.0419	119255.4864	1945.74886
01-04-64-400	107.4	01-04-64-400	45921	33282.70557	65722.37253	251801.6363	33282.70557	28815.93642	33282.70557	33282.70557	77570.84398	97896.11122	100918.615	28801.63511	33282.70557	137646.0751	94640.7603	101676.0281	62477.78393	123457.6075	78321.43129	65124.7585	33282.70557	65142.92644	63199.65059	65142.92644	121564.2649	28801.63511	57669.21572	49709.20163	282997.5757	28801.63511	28801.63511	28801.63511	33282.70557	28801.63511	116053.6448	62729.58926	28801.63511	28801.63511	28801.63511	1946.261832	111487.6231	1946.261832	35410.14039	1946.261832	387089.1946	119257.1427	1946.261832
01-04-64-402	130.8	01-04-64-402	45890.1	33243.72733	65684.18735	251763.9165	33243.72733	28795.25231	33243.72733	33243.72733	77590.74219	97885.26751	100886.2278	28781.06075	33243.72733	137645.2073	94602.34397	101678.4399	62439.63927	123418.4255	78282.25703	65086.88756	33243.72733	65174.66596	63162.01535	65174.66596	121526.4712	28781.06075	57699.43119	49707.23377	283033.0561	28781.06075	28781.06075	28781.06075	33243.72733	28781.06075	116014.5862	62691.04551	28781.06075	28781.06075	28781.06075	1946.173216	111480.2612	1946.173216	35402.51113	1946.173216	387071.9569	119218.1913	1946.173216
01-04-64-403	14.6	01-04-64-403	45887.5	33252.5973	65690.62565	251779.219	33252.5973	28816.3636	33252.5973	33252.5973	77569.62709	97870.80792	100884.9254	28802.17326	33252.5973	137627.2977	94616.50025	101659.6571	62445.98586	123429.4541	78292.60812	65092.65227	33252.5973	65155.2853	63167.32213	65155.2853	121541.6715	28802.17326	57679.5575	49689.64335	283015.5848	28802.17326	28802.17326	28802.17326	33252.5973	28802.17326	116026.8001	62698.38633	28802.17326	28802.17326	28802.17326	1927.967139	111464.4577	1927.967139	35386.80205	1927.967139	387060.4006	119226.9343	1927.967139
01-04-64-404	33.3	01-04-64-404	45894	33259.33283	65697.49765	251784.9216	33259.33283	28817.94367	33259.33283	33259.33283	77568.20066	97874.73616	100891.575	28803.73119	33259.33283	137629.6451	94622.48132	101661.453	62452.86088	123435.9685	78299.20319	65099.54309	33259.33283	65151.27495	63174.22132	65151.27495	121547.4011	28803.73119	57675.91223	49692.17188	283010.5939	28803.73119	28803.73119	28803.73119	33259.33283	28803.73119	116033.1459	62705.2206	28803.73119	28803.73119	28803.73119	1930.166542	111467.8511	1930.166542	35390.23699	1930.166542	387065.2582	119233.68	1930.166542
01-04-64-410	1.0	01-04-64-410	46893.4	32522.86194	65280.08476	249835.4978	32522.86194	25651.44665	32522.86194	32522.86194	80754.38439	100437.788	101634.9676	25635.17881	32522.86194	140599.6636	92898.28165	104725.8945	62054.09548	122235.6377	77233.12454	64789.77465	32522.86194	67896.33886	62939.13011	67896.33886	119630.3858	25635.17881	60522.73924	52637.10517	285372.1569	25635.17881	25635.17881	25635.17881	32522.86194	25635.17881	114635.7523	62147.00081	25635.17881	25635.17881	25635.17881	5064.587783	114194.5548	5064.587783	38132.01034	5064.587783	389232.7682	118411.0385	5064.587783
01-04-65-389	52.6	01-04-65-389	46816	32438.84392	65195.5665	249764.6234	32438.84392	25629.45263	32438.84392	32438.84392	80772.36807	100391.9104	101554.5745	25613.48625	32438.84392	140572.5907	92823.36866	104705.6832	61969.55649	122154.8893	77151.17927	64705.1961	32438.84392	67944.551	62854.56782	67944.551	119558.686	25613.48625	60566.43417	52609.15068	285433.529	25613.48625	25613.48625	25613.48625	32438.84392	25613.48625	114556.8534	62062.70012	25613.48625	25613.48625	25613.48625	5058.963965	114155.0175	5058.963965	38094.32058	5058.963965	389174.3626	118327.7893	5058.963965
01-05-63-466	426.0	01-05-63-466	44895.7	32966.42898	65220.41048	251999.5783	32966.42898	29936.70987	32966.42898	32966.42898	76447.53677	96468.66286	99954.89249	29925.34003	32966.42898	136214.077	94736.64604	100263.4423	61970.37003	123284.405	78099.75638	64578.00861	32966.42898	64480.21769	62623.3555	64480.21769	121756.4495	29925.34003	56927.54994	48273.06597	282576.2922	29925.34003	29925.34003	29925.34003	32966.42898	29925.34003	115977.6008	62290.12524	29925.34003	29925.34003	29925.34003	547.3562045	110047.4337	547.3562045	33970.59024	547.3562045	385718.8853	118910.2656	547.3562045
01-05-63-468	44.9	01-05-63-468	44874.1	33014.77249	65251.78102	252082.7335	33014.77249	30059.37349	33014.77249	33014.77249	76325.0375	96378.40228	99939.7395	30048.02749	33014.77249	136105.2986	94813.64433	100150.186	62001.32891	123342.0553	78154.08534	64605.39788	33014.77249	64372.43188	62648.10342	64372.43188	121839.5322	30048.02749	56816.32303	48165.89243	282480.301	30048.02749	30048.02749	30048.02749	33014.77249	30048.02749	116042.4993	62326.99156	30048.02749	30048.02749	30048.02749	425.8826621	109949.8197	425.8826621	33873.71773	425.8826621	385644.4006	118954.2303	425.8826621
01-05-63-469	70.2	01-05-63-469	44850.2	32904.8933	65161.09807	251937.946	32904.8933	29899.43047	32904.8933	32904.8933	76485.78963	96458.21144	99907.16509	29888.22053	32904.8933	136219.9108	94674.46563	100274.5612	61911.12724	123222.1665	78037.71817	64519.38599	32904.8933	64535.27826	62565.22399	64535.27826	121694.8071	29888.22053	56980.68275	48277.24836	282635.6249	29888.22053	29888.22053	29888.22053	32904.8933	29888.22053	115915.1267	62229.9621	29888.22053	29888.22053	29888.22053	576.8899587	110042.738	576.8899587	33965.36768	576.8899587	385697.9109	118849.1756	576.8899587
01-05-63-471	0.0	01-05-63-471	44891.3	33030.10001	65268.10898	252094.5606	33030.10001	30059.19338	33030.10001	33030.10001	76324.90014	96391.02898	99956.99083	30047.79264	33030.10001	136114.4405	94826.27339	100158.047	62017.67601	123356.672	78168.9724	64621.90458	33030.10001	64365.25832	62664.71781	64365.25832	121851.3673	30047.79264	56810.13369	48175.4389	282470.5294	30047.79264	30047.79264	30047.79264	33030.10001	30047.79264	116056.4562	62343.03951	30047.79264	30047.79264	30047.79264	430.4262127	109961.2966	430.4262127	33885.33305	430.4262127	385658.871	118969.861	430.4262127
01-05-63-472	0.2	01-05-63-472	44841.6	32894.02716	65150.49575	251927.3602	32894.02716	29893.65324	32894.02716	32894.02716	76491.75941	96455.53076	99898.29066	29882.47284	32894.02716	136220.0559	94663.72676	100275.6376	61900.53414	123211.252	78026.81187	64508.87622	32894.02716	64544.45136	62554.78177	64544.45136	121684.2189	29882.47284	56989.47393	48277.10943	282645.6799	29882.47284	29882.47284	29882.47284	32894.02716	29882.47284	115904.2308	62219.25058	29882.47284	29882.47284	29882.47284	581.8195367	110041.0492	581.8195367	33963.5957	581.8195367	385693.4335	118838.355	581.8195367
01-05-63-474	75.5	01-05-63-474	44847.9	32897.5533	65154.85143	251928.6823	32897.5533	29889.87246	32897.5533	32897.5533	76495.41691	96462.35383	99904.34839	29878.6735	32897.5533	136226.3088	94665.49834	100281.6092	61904.90893	123214.2533	78030.00404	64513.41031	32897.5533	64545.38704	62559.43089	64545.38704	121685.5474	29878.6735	56990.832	48283.43887	282645.4155	29878.6735	29878.6735	29878.6735	32897.5533	29878.6735	115906.7989	62223.34966	29878.6735	29878.6735	29878.6735	586.0838886	110047.7216	586.0838886	33970.28271	586.0838886	385700.3803	118842.0996	586.0838886
01-05-63-475	34.3	01-05-63-475	43888.1	33586.60025	65383.59243	253407.9143	33586.60025	32632.57719	33586.60025	33586.60025	73780.53145	94058.58666	99045.14326	32623.47941	33586.60025	133514.9535	96002.32223	97511.26421	62126.88795	124053.444	78803.42566	64648.58788	33586.60025	62405.99431	62634.24325	62405.99431	123174.6721	32623.47941	54742.77604	45599.62015	280833.7701	32623.47941	32623.47941	32623.47941	33586.60025	32623.47941	116928.8968	62585.54294	32623.47941	32623.47941	32623.47941	2252.991701	107513.5969	2252.991701	31463.85366	2252.991701	383582.0636	119346.9332	2252.991701
01-05-63-476	97.9	01-05-63-476	43914.8	33597.48333	65400.04426	253410.0872	33597.48333	32610.83314	33597.48333	33597.48333	73800.91361	94091.75	99071.48296	32601.66194	33597.48333	133546.3961	96006.14586	97541.67491	62143.37651	124063.5291	78814.07655	64665.97895	33597.48333	62413.33358	62652.21482	62413.33358	123176.5443	32601.66194	54752.04833	45631.45772	280836.1213	32601.66194	32601.66194	32601.66194	33597.48333	32601.66194	116936.7796	62600.58252	32601.66194	32601.66194	32601.66194	2225.22321	107546.4206	2225.22321	31496.84069	2225.22321	383615.0937	119360.7652	2225.22321
01-05-64-454	29.5	01-05-64-454	45916.1	33272.06577	65712.76015	251788.9142	33272.06577	28804.36751	33272.06577	33272.06577	77582.26025	97899.256	100912.9012	28790.08667	33272.06577	137652.3699	94628.31937	101683.2636	62468.2124	123446.1486	78310.21866	65115.44904	33272.06577	65155.97919	63190.55128	65155.97919	121551.5659	28790.08667	57682.15518	49715.16842	283010.6534	28790.08667	28790.08667	28790.08667	33272.06577	28790.08667	116041.7819	62719.58297	28790.08667	28790.08667	28790.08667	1952.70414	111491.9177	1952.70414	35414.34562	1952.70414	387090.0729	119246.5524	1952.70414
01-05-64-455	189.2	01-05-64-455	45901.6	33263.09269	65702.26423	251785.3286	33263.09269	28812.0464	33263.09269	33263.09269	77574.25948	97883.92438	100898.8711	28797.81072	33263.09269	137638.4387	94623.58307	101669.991	62457.6632	123438.7325	78302.29142	65104.56894	33263.09269	65154.06093	63179.41888	65154.06093	121547.8724	28797.81072	57679.24917	49701.03748	283011.6912	28797.81072	28797.81072	28797.81072	33263.09269	28797.81072	116035.3143	62709.62688	28797.81072	28797.81072	28797.81072	1938.903803	111476.9689	1938.903803	35399.36281	1938.903803	387074.3673	119237.496	1938.903803
01-05-64-477	2.2	01-05-64-477	45916.7	33262.42029	65705.23016	251773.8267	33262.42029	28785.21824	33262.42029	33262.42029	77601.37047	97911.04028	100912.2943	28770.94213	33262.42029	137667.6344	94614.1772	101699.4486	62460.76323	123434.639	78299.2904	65108.51156	33262.42029	65174.23943	63184.01789	65174.23943	121536.5633	28770.94213	57700.75571	49730.09945	283027.4783	28770.94213	28770.94213	28770.94213	33262.42029	28770.94213	116029.2656	62711.26271	28770.94213	28770.94213	28770.94213	1968.182643	111505.0361	1968.182643	35427.3663	1968.182643	387099.036	119237.0091	1968.182643
01-05-64-478	157.9	01-05-64-478	45962	33310.16198	65753.71199	251814.8891	33310.16198	28798.07074	33310.16198	33310.16198	77589.69236	97937.25116	100958.5763	28783.6402	33310.16198	137682.5327	94657.09425	101710.4311	62509.25847	123481.0109	78346.17058	65157.06774	33310.16198	65144.68101	63232.59381	65144.68101	121577.8112	28783.6402	57673.70876	49746.30127	282991.2124	28783.6402	28783.6402	28783.6402	33310.16198	28783.6402	116074.5608	62759.5578	28783.6402	28783.6402	28783.6402	1982.62428	111527.4055	1982.62428	35450.04661	1982.62428	387131.9673	119284.8026	1982.62428
01-05-64-479	2.2	01-05-64-479	45892.9	33232.78477	65676.10909	251745.4125	33232.78477	28770.14515	33232.78477	33232.78477	77615.84361	97902.13071	100887.3292	28755.95362	33232.78477	137666.2604	94585.18089	101700.564	62431.66988	123404.9306	78269.56126	65079.60599	33232.78477	65197.88823	63155.27588	65197.88823	121508.0875	28755.95362	57723.21255	49727.89919	283054.0824	28755.95362	28755.95362	28755.95362	33232.78477	28755.95362	115999.6989	62681.90109	28755.95362	28755.95362	28755.95362	1967.667287	111498.751	1967.667287	35420.89154	1967.667287	387085.3172	119207.3881	1967.667287
01-05-64-482	65.1	01-05-64-482	46699	32312.22893	65068.11271	249658.284	32312.22893	25597.75336	32312.22893	32312.22893	80798.6612	100321.9446	101433.0002	25582.24392	32312.22893	140530.8735	92710.86997	104674.3278	61842.06405	122033.3963	77027.83113	64577.61643	32312.22893	68016.57622	62726.98819	68016.57622	119451.102	25582.24392	60631.6395	52566.24956	285525.4289	25582.24392	25582.24392	25582.24392	32312.22893	25582.24392	114438.2199	61935.61969	25582.24392	25582.24392	25582.24392	5052.130185	114094.5687	5052.130185	38036.83863	5052.130185	389085.5413	118202.3946	5052.130185
01-05-64-486	65.4	01-05-64-486	46774.5	32411.22854	65165.31963	249755.4702	32411.22854	25651.81799	32411.22854	32411.22854	80748.26465	100348.3393	101514.8542	25635.99371	32411.22854	140532.6369	92810.15274	104667.5417	61939.07738	122134.2352	77128.50909	64673.85536	32411.22854	67936.61132	62822.47349	67936.61132	119548.7516	25635.99371	60555.72701	52568.99308	285434.6706	25635.99371	25635.99371	25635.99371	32411.22854	25635.99371	114538.8692	62033.89674	25635.99371	25635.99371	25635.99371	5025.728259	114112.4222	5025.728259	38052.07085	5025.728259	389129.8106	118302.3885	5025.728259
[truncated: 203 more columns]
