# Supplementary material for: Mobility for maternal health among women in hard-to-reach fishing communities on Lake Victoria, Uganda; a community-based cross-sectional survey
Source: BMC Health Serv Res. 2021 Sep 10;21:948. doi: 10.1186/s12913-021-06973-5 (PMC8431852; doi:10.1186/s12913-021-06973-5)
Supplement: Supplementary file 6 — Additional file 6: [file 12913_2021_6973_MOESM6_ESM.qgz]

Archive with 2 entries (2 files):
- HH_GPS_BF_GPS_Locations_05FEB2021.qgs
- HH_GPS_BF_GPS_Locations_05FEB2021.qgd
