# Supplementary material for: Mobility for maternal health among women in hard-to-reach fishing communities on Lake Victoria, Uganda; a community-based cross-sectional survey
Source: BMC Health Serv Res. 2021 Sep 10;21:948. doi: 10.1186/s12913-021-06973-5 (PMC8431852; doi:10.1186/s12913-021-06973-5)
Supplement: Supplementary file 6 — Additional file 6: [file 12913_2021_6973_MOESM6_ESM.qgz › HH_GPS_BF_GPS_Locations_05FEB2021.qgs]

<!DOCTYPE qgis PUBLIC 'http://mrcc.com/qgis.dtd' 'SYSTEM'>
<qgis saveUserFull="Ali Ssetaala" version="3.16.3-Hannover" saveUser="U V R I" saveDateTime="2021-02-05T20:49:24" projectname="">
  <homePath path=""/>
  <title></title>
  <autotransaction active="0"/>
  <evaluateDefaultValues active="0"/>
  <trust active="0"/>
  <projectCrs>
    <spatialrefsys>
      <wkt>PROJCRS["WGS 84 / Pseudo-Mercator",BASEGEOGCRS["WGS 84",DATUM["World Geodetic System 1984",ELLIPSOID["WGS 84",6378137,298.257223563,LENGTHUNIT["metre",1]]],PRIMEM["Greenwich",0,ANGLEUNIT["degree",0.0174532925199433]],ID["EPSG",4326]],CONVERSION["Popular Visualisation Pseudo-Mercator",METHOD["Popular Visualisation Pseudo Mercator",ID["EPSG",1024]],PARAMETER["Latitude of natural origin",0,ANGLEUNIT["degree",0.0174532925199433],ID["EPSG",8801]],PARAMETER["Longitude of natural origin",0,ANGLEUNIT["degree",0.0174532925199433],ID["EPSG",8802]],PARAMETER["False easting",0,LENGTHUNIT["metre",1],ID["EPSG",8806]],PARAMETER["False northing",0,LENGTHUNIT["metre",1],ID["EPSG",8807]]],CS[Cartesian,2],AXIS["easting (X)",east,ORDER[1],LENGTHUNIT["metre",1]],AXIS["northing (Y)",north,ORDER[2],LENGTHUNIT["metre",1]],USAGE[SCOPE["unknown"],AREA["World - 85°S to 85°N"],BBOX[-85.06,-180,85.06,180]],ID["EPSG",3857]]</wkt>
      <proj4>+proj=merc +a=6378137 +b=6378137 +lat_ts=0 +lon_0=0 +x_0=0 +y_0=0 +k=1 +units=m +nadgrids=@null +wktext +no_defs</proj4>
      <srsid>3857</srsid>
      <srid>3857</srid>
      <authid>EPSG:3857</authid>
      <description>WGS 84 / Pseudo-Mercator</description>
      <projectionacronym>merc</projectionacronym>
      <ellipsoidacronym>EPSG:7030</ellipsoidacronym>
      <geographicflag>false</geographicflag>
    </spatialrefsys>
  </projectCrs>
  <layer-tree-group>
    <customproperties/>
    <layer-tree-layer patch_size="-1,-1" name="HH_GPS_BF_completes_only_05FEB2021" checked="Qt::Checked" id="HH_GPS_BF_completes_only_05FEB2021_8c7c370f_5f9e_4311_af9e_43928e96a474" source="./HH_GPS_BF_completes_only_05FEB2021.csv?type=csv&amp;skipEmptyFields=Yes&amp;maxFields=10000&amp;detectTypes=yes&amp;xField=HHgpsLongitude&amp;yField=HHgpsLatitude&amp;crs=EPSG:4326&amp;spatialIndex=no&amp;subsetIndex=no&amp;watchFile=no" providerKey="delimitedtext" expanded="1" legend_split_behavior="0" legend_exp="">
      <customproperties/>
    </layer-tree-layer>
    <layer-tree-layer patch_size="-1,-1" name="BF_GPS_completes_only_05FEB2021" checked="Qt::Checked" id="BF_GPS_completes_only_05FEB2021_7bd75194_c073_471d_9ab0_ea3b032a33fa" source="./BF_GPS_completes_only_05FEB2021.csv?type=csv&amp;skipEmptyFields=Yes&amp;maxFields=10000&amp;detectTypes=yes&amp;xField=bthgps_Longitude&amp;yField=bthgps_Latitude&amp;crs=EPSG:4326&amp;spatialIndex=no&amp;subsetIndex=no&amp;watchFile=no" providerKey="delimitedtext" expanded="1" legend_split_behavior="0" legend_exp="">
      <customproperties/>
    </layer-tree-layer>
    <layer-tree-layer patch_size="-1,-1" name="OpenStreetMap" checked="Qt::Checked" id="OpenStreetMap_767e8949_cf95_4afa_8317_778287f14c0a" source="crs=EPSG:3857&amp;format&amp;type=xyz&amp;url=http://tile.openstreetmap.org/%7Bz%7D/%7Bx%7D/%7By%7D.png" providerKey="wms" expanded="1" legend_split_behavior="0" legend_exp="">
      <customproperties/>
    </layer-tree-layer>
    <custom-order enabled="0">
      <item>OpenStreetMap_767e8949_cf95_4afa_8317_778287f14c0a</item>
      <item>BF_GPS_completes_only_05FEB2021_7bd75194_c073_471d_9ab0_ea3b032a33fa</item>
      <item>HH_GPS_BF_completes_only_05FEB2021_8c7c370f_5f9e_4311_af9e_43928e96a474</item>
    </custom-order>
  </layer-tree-group>
  <snapping-settings unit="1" tolerance="12" self-snapping="0" enabled="0" scaleDependencyMode="0" type="1" intersection-snapping="0" mode="2" maxScale="0" minScale="0">
    <individual-layer-settings>
      <layer-setting tolerance="12" units="1" enabled="0" type="1" maxScale="0" id="HH_GPS_BF_completes_only_05FEB2021_8c7c370f_5f9e_4311_af9e_43928e96a474" minScale="0"/>
      <layer-setting tolerance="12" units="1" enabled="0" type="1" maxScale="0" id="BF_GPS_completes_only_05FEB2021_7bd75194_c073_471d_9ab0_ea3b032a33fa" minScale="0"/>
    </individual-layer-settings>
  </snapping-settings>
  <relations/>
  <mapcanvas name="theMapCanvas" annotationsVisible="1">
    <units>meters</units>
    <extent>
      <xmin>3154464.08643848821520805</xmin>
      <ymin>-118039.21262265639961697</ymin>
      <xmax>4047557.61626194976270199</xmax>
      <ymax>210701.15862622988061048</ymax>
    </extent>
    <rotation>0</rotation>
    <destinationsrs>
      <spatialrefsys>
        <wkt>PROJCRS["WGS 84 / Pseudo-Mercator",BASEGEOGCRS["WGS 84",DATUM["World Geodetic System 1984",ELLIPSOID["WGS 84",6378137,298.257223563,LENGTHUNIT["metre",1]]],PRIMEM["Greenwich",0,ANGLEUNIT["degree",0.0174532925199433]],ID["EPSG",4326]],CONVERSION["Popular Visualisation Pseudo-Mercator",METHOD["Popular Visualisation Pseudo Mercator",ID["EPSG",1024]],PARAMETER["Latitude of natural origin",0,ANGLEUNIT["degree",0.0174532925199433],ID["EPSG",8801]],PARAMETER["Longitude of natural origin",0,ANGLEUNIT["degree",0.0174532925199433],ID["EPSG",8802]],PARAMETER["False easting",0,LENGTHUNIT["metre",1],ID["EPSG",8806]],PARAMETER["False northing",0,LENGTHUNIT["metre",1],ID["EPSG",8807]]],CS[Cartesian,2],AXIS["easting (X)",east,ORDER[1],LENGTHUNIT["metre",1]],AXIS["northing (Y)",north,ORDER[2],LENGTHUNIT["metre",1]],USAGE[SCOPE["unknown"],AREA["World - 85°S to 85°N"],BBOX[-85.06,-180,85.06,180]],ID["EPSG",3857]]</wkt>
        <proj4>+proj=merc +a=6378137 +b=6378137 +lat_ts=0 +lon_0=0 +x_0=0 +y_0=0 +k=1 +units=m +nadgrids=@null +wktext +no_defs</proj4>
        <srsid>3857</srsid>
        <srid>3857</srid>
        <authid>EPSG:3857</authid>
        <description>WGS 84 / Pseudo-Mercator</description>
        <projectionacronym>merc</projectionacronym>
        <ellipsoidacronym>EPSG:7030</ellipsoidacronym>
        <geographicflag>false</geographicflag>
      </spatialrefsys>
    </destinationsrs>
    <rendermaptile>0</rendermaptile>
    <expressionContextScope/>
  </mapcanvas>
  <projectModels/>
  <legend updateDrawingOrder="true">
    <legendlayer drawingOrder="-1" open="true" showFeatureCount="0" name="HH_GPS_BF_completes_only_05FEB2021" checked="Qt::Checked">
      <filegroup open="true" hidden="false">
        <legendlayerfile layerid="HH_GPS_BF_completes_only_05FEB2021_8c7c370f_5f9e_4311_af9e_43928e96a474" isInOverview="0" visible="1"/>
      </filegroup>
    </legendlayer>
    <legendlayer drawingOrder="-1" open="true" showFeatureCount="0" name="BF_GPS_completes_only_05FEB2021" checked="Qt::Checked">
      <filegroup open="true" hidden="false">
        <legendlayerfile layerid="BF_GPS_completes_only_05FEB2021_7bd75194_c073_471d_9ab0_ea3b032a33fa" isInOverview="0" visible="1"/>
      </filegroup>
    </legendlayer>
    <legendlayer drawingOrder="-1" open="true" showFeatureCount="0" name="OpenStreetMap" checked="Qt::Checked">
      <filegroup open="true" hidden="false">
        <legendlayerfile layerid="OpenStreetMap_767e8949_cf95_4afa_8317_778287f14c0a" isInOverview="0" visible="1"/>
      </filegroup>
    </legendlayer>
  </legend>
  <mapViewDocks/>
  <mapViewDocks3D/>
  <mapcanvas name="mAreaCanvas" annotationsVisible="1">
    <units>degrees</units>
    <extent>
      <xmin>0</xmin>
      <ymin>0</ymin>
      <xmax>0</xmax>
      <ymax>0</ymax>
    </extent>
    <rotation>0</rotation>
    <destinationsrs>
      <spatialrefsys>
        <wkt>GEOGCRS["WGS 84",DATUM["World Geodetic System 1984",ELLIPSOID["WGS 84",6378137,298.257223563,LENGTHUNIT["metre",1]]],PRIMEM["Greenwich",0,ANGLEUNIT["degree",0.0174532925199433]],CS[ellipsoidal,2],AXIS["geodetic latitude (Lat)",north,ORDER[1],ANGLEUNIT["degree",0.0174532925199433]],AXIS["geodetic longitude (Lon)",east,ORDER[2],ANGLEUNIT["degree",0.0174532925199433]],USAGE[SCOPE["unknown"],AREA["World"],BBOX[-90,-180,90,180]],ID["EPSG",4326]]</wkt>
        <proj4>+proj=longlat +datum=WGS84 +no_defs</proj4>
        <srsid>3452</srsid>
        <srid>4326</srid>
        <authid>EPSG:4326</authid>
        <description>WGS 84</description>
        <projectionacronym>longlat</projectionacronym>
        <ellipsoidacronym>EPSG:7030</ellipsoidacronym>
        <geographicflag>true</geographicflag>
      </spatialrefsys>
    </destinationsrs>
    <rendermaptile>0</rendermaptile>
    <expressionContextScope/>
  </mapcanvas>
  <mapcanvas name="mAreaCanvas" annotationsVisible="1">
    <units>degrees</units>
    <extent>
      <xmin>0</xmin>
      <ymin>0</ymin>
      <xmax>0</xmax>
      <ymax>0</ymax>
    </extent>
    <rotation>0</rotation>
    <destinationsrs>
      <spatialrefsys>
        <wkt>GEOGCRS["WGS 84",DATUM["World Geodetic System 1984",ELLIPSOID["WGS 84",6378137,298.257223563,LENGTHUNIT["metre",1]]],PRIMEM["Greenwich",0,ANGLEUNIT["degree",0.0174532925199433]],CS[ellipsoidal,2],AXIS["geodetic latitude (Lat)",north,ORDER[1],ANGLEUNIT["degree",0.0174532925199433]],AXIS["geodetic longitude (Lon)",east,ORDER[2],ANGLEUNIT["degree",0.0174532925199433]],USAGE[SCOPE["unknown"],AREA["World"],BBOX[-90,-180,90,180]],ID["EPSG",4326]]</wkt>
        <proj4>+proj=longlat +datum=WGS84 +no_defs</proj4>
        <srsid>3452</srsid>
        <srid>4326</srid>
        <authid>EPSG:4326</authid>
        <description>WGS 84</description>
        <projectionacronym>longlat</projectionacronym>
        <ellipsoidacronym>EPSG:7030</ellipsoidacronym>
        <geographicflag>true</geographicflag>
      </spatialrefsys>
    </destinationsrs>
    <rendermaptile>0</rendermaptile>
    <expressionContextScope/>
  </mapcanvas>
  <mapcanvas name="mAreaCanvas" annotationsVisible="1">
    <units>degrees</units>
    <extent>
      <xmin>0</xmin>
      <ymin>0</ymin>
      <xmax>0</xmax>
      <ymax>0</ymax>
    </extent>
    <rotation>0</rotation>
    <destinationsrs>
      <spatialrefsys>
        <wkt>GEOGCRS["WGS 84",DATUM["World Geodetic System 1984",ELLIPSOID["WGS 84",6378137,298.257223563,LENGTHUNIT["metre",1]]],PRIMEM["Greenwich",0,ANGLEUNIT["degree",0.0174532925199433]],CS[ellipsoidal,2],AXIS["geodetic latitude (Lat)",north,ORDER[1],ANGLEUNIT["degree",0.0174532925199433]],AXIS["geodetic longitude (Lon)",east,ORDER[2],ANGLEUNIT["degree",0.0174532925199433]],USAGE[SCOPE["unknown"],AREA["World"],BBOX[-90,-180,90,180]],ID["EPSG",4326]]</wkt>
        <proj4>+proj=longlat +datum=WGS84 +no_defs</proj4>
        <srsid>3452</srsid>
        <srid>4326</srid>
        <authid>EPSG:4326</authid>
        <description>WGS 84</description>
        <projectionacronym>longlat</projectionacronym>
        <ellipsoidacronym>EPSG:7030</ellipsoidacronym>
        <geographicflag>true</geographicflag>
      </spatialrefsys>
    </destinationsrs>
    <rendermaptile>0</rendermaptile>
    <expressionContextScope/>
  </mapcanvas>
  <main-annotation-layer autoRefreshEnabled="0" type="annotation" autoRefreshTime="0" refreshOnNotifyEnabled="0" refreshOnNotifyMessage="">
    <id>Annotations_c230e843_5576_4687_ac7f_7470d471d814</id>
    <datasource></datasource>
    <keywordList>
      <value></value>
    </keywordList>
    <layername>Annotations</layername>
    <srs>
      <spatialrefsys>
        <wkt></wkt>
        <proj4></proj4>
        <srsid>0</srsid>
        <srid>0</srid>
        <authid></authid>
        <description></description>
        <projectionacronym></projectionacronym>
        <ellipsoidacronym></ellipsoidacronym>
        <geographicflag>true</geographicflag>
      </spatialrefsys>
    </srs>
    <resourceMetadata>
      <identifier></identifier>
      <parentidentifier></parentidentifier>
      <language></language>
      <type></type>
      <title></title>
      <abstract></abstract>
      <links/>
      <fees></fees>
      <encoding></encoding>
      <crs>
        <spatialrefsys>
          <wkt></wkt>
          <proj4></proj4>
          <srsid>0</srsid>
          <srid>0</srid>
          <authid></authid>
          <description></description>
          <projectionacronym></projectionacronym>
          <ellipsoidacronym></ellipsoidacronym>
          <geographicflag>true</geographicflag>
        </spatialrefsys>
      </crs>
      <extent/>
    </resourceMetadata>
    <items/>
    <layerOpacity>1</layerOpacity>
  </main-annotation-layer>
  <projectlayers>
    <maplayer simplifyAlgorithm="0" hasScaleBasedVisibilityFlag="0" maxScale="0" minScale="100000000" autoRefreshTime="0" readOnly="0" geometry="Point" simplifyDrawingTol="1" refreshOnNotifyEnabled="0" refreshOnNotifyMessage="" autoRefreshEnabled="0" wkbType="Point" labelsEnabled="0" simplifyDrawingHints="1" simplifyLocal="1" styleCategories="AllStyleCategories" simplifyMaxScale="1" type="vector">
      <extent>
        <xmin>29.76503100000000046</xmin>
        <ymin>-1.25105899999999992</ymin>
        <xmax>34.18653700000000129</xmax>
        <ymax>3.32367299999999988</ymax>
      </extent>
      <id>BF_GPS_completes_only_05FEB2021_7bd75194_c073_471d_9ab0_ea3b032a33fa</id>
      <datasource>file:./BF_GPS_completes_only_05FEB2021.csv?type=csv&amp;skipEmptyFields=Yes&amp;maxFields=10000&amp;detectTypes=yes&amp;xField=bthgps_Longitude&amp;yField=bthgps_Latitude&amp;crs=EPSG:4326&amp;spatialIndex=no&amp;subsetIndex=no&amp;watchFile=no</datasource>
      <keywordList>
        <value></value>
      </keywordList>
      <layername>BF_GPS_completes_only_05FEB2021</layername>
      <srs>
        <spatialrefsys>
          <wkt>GEOGCRS["WGS 84",DATUM["World Geodetic System 1984",ELLIPSOID["WGS 84",6378137,298.257223563,LENGTHUNIT["metre",1]]],PRIMEM["Greenwich",0,ANGLEUNIT["degree",0.0174532925199433]],CS[ellipsoidal,2],AXIS["geodetic latitude (Lat)",north,ORDER[1],ANGLEUNIT["degree",0.0174532925199433]],AXIS["geodetic longitude (Lon)",east,ORDER[2],ANGLEUNIT["degree",0.0174532925199433]],USAGE[SCOPE["unknown"],AREA["World"],BBOX[-90,-180,90,180]],ID["EPSG",4326]]</wkt>
          <proj4>+proj=longlat +datum=WGS84 +no_defs</proj4>
          <srsid>3452</srsid>
          <srid>4326</srid>
          <authid>EPSG:4326</authid>
          <description>WGS 84</description>
          <projectionacronym>longlat</projectionacronym>
          <ellipsoidacronym>EPSG:7030</ellipsoidacronym>
          <geographicflag>true</geographicflag>
        </spatialrefsys>
      </srs>
      <resourceMetadata>
        <identifier></identifier>
        <parentidentifier></parentidentifier>
        <language></language>
        <type></type>
        <title></title>
        <abstract></abstract>
        <links/>
        <fees></fees>
        <encoding></encoding>
        <crs>
          <spatialrefsys>
            <wkt></wkt>
            <proj4></proj4>
            <srsid>0</srsid>
            <srid>0</srid>
            <authid></authid>
            <description></description>
            <projectionacronym></projectionacronym>
            <ellipsoidacronym></ellipsoidacronym>
            <geographicflag>true</geographicflag>
          </spatialrefsys>
        </crs>
        <extent/>
      </resourceMetadata>
      <provider encoding="">delimitedtext</provider>
      <vectorjoins/>
      <layerDependencies/>
      <dataDependencies/>
      <expressionfields/>
      <map-layer-style-manager current="default">
        <map-layer-style name="default"/>
        <map-layer-style name="new style">
          <qgis simplifyMaxScale="1" simplifyLocal="1" simplifyAlgorithm="0" version="3.16.3-Hannover" simplifyDrawingTol="1" styleCategories="AllStyleCategories" hasScaleBasedVisibilityFlag="0" readOnly="0" maxScale="0" labelsEnabled="0" simplifyDrawingHints="1" minScale="100000000">
            <flags>
              <Identifiable>1</Identifiable>
              <Removable>1</Removable>
              <Searchable>1</Searchable>
            </flags>
            <temporal durationUnit="min" startExpression="" fixedDuration="0" enabled="0" startField="" mode="0" endField="" durationField="" endExpression="" accumulate="0">
              <fixedRange>
                <start/>
                <end/>
              </fixedRange>
            </temporal>
            <renderer-v2 symbollevels="0" enableorderby="0" type="singleSymbol" forceraster="0">
              <symbols>
                <symbol force_rhr="0" type="marker" clip_to_extent="1" name="0" alpha="1">
                  <layer class="SimpleMarker" pass="0" enabled="1" locked="0">
                    <prop v="0" k="angle"/>
                    <prop v="190,207,80,255" k="color"/>
                    <prop v="1" k="horizontal_anchor_point"/>
                    <prop v="bevel" k="joinstyle"/>
                    <prop v="circle" k="name"/>
                    <prop v="0,0" k="offset"/>
                    <prop v="3x:0,0,0,0,0,0" k="offset_map_unit_scale"/>
                    <prop v="MM" k="offset_unit"/>
                    <prop v="35,35,35,255" k="outline_color"/>
                    <prop v="solid" k="outline_style"/>
                    <prop v="0" k="outline_width"/>
                    <prop v="3x:0,0,0,0,0,0" k="outline_width_map_unit_scale"/>
                    <prop v="MM" k="outline_width_unit"/>
                    <prop v="diameter" k="scale_method"/>
                    <prop v="2" k="size"/>
                    <prop v="3x:0,0,0,0,0,0" k="size_map_unit_scale"/>
                    <prop v="MM" k="size_unit"/>
                    <prop v="1" k="vertical_anchor_point"/>
                    <data_defined_properties>
                      <Option type="Map">
                        <Option type="QString" name="name" value=""/>
                        <Option name="properties"/>
                        <Option type="QString" name="type" value="collection"/>
                      </Option>
                    </data_defined_properties>
                  </layer>
                </symbol>
              </symbols>
              <rotation/>
              <sizescale/>
            </renderer-v2>
            <customproperties/>
            <blendMode>0</blendMode>
            <featureBlendMode>0</featureBlendMode>
            <layerOpacity>1</layerOpacity>
            <geometryOptions geometryPrecision="0" removeDuplicateNodes="0">
              <activeChecks type="StringList">
                <Option type="QString" value=""/>
              </activeChecks>
              <checkConfiguration/>
            </geometryOptions>
            <legend type="default-vector"/>
            <referencedLayers/>
            <fieldConfiguration>
              <field configurationFlags="None" name="study_id">
                <editWidget type="">
                  <config>
                    <Option/>
                  </config>
                </editWidget>
              </field>
              <field configurationFlags="None" name="BF_id">
                <editWidget type="">
                  <config>
                    <Option/>
                  </config>
                </editWidget>
              </field>
              <field configurationFlags="None" name="bthgps_Latitude">
                <editWidget type="">
                  <config>
                    <Option/>
                  </config>
                </editWidget>
              </field>
              <field configurationFlags="None" name="bthgps_Longitude">
                <editWidget type="">
                  <config>
                    <Option/>
                  </config>
                </editWidget>
              </field>
            </fieldConfiguration>
            <aliases>
              <alias index="0" name="" field="study_id"/>
              <alias index="1" name="" field="BF_id"/>
              <alias index="2" name="" field="bthgps_Latitude"/>
              <alias index="3" name="" field="bthgps_Longitude"/>
            </aliases>
            <defaults>
              <default applyOnUpdate="0" field="study_id" expression=""/>
              <default applyOnUpdate="0" field="BF_id" expression=""/>
              <default applyOnUpdate="0" field="bthgps_Latitude" expression=""/>
              <default applyOnUpdate="0" field="bthgps_Longitude" expression=""/>
            </defaults>
            <constraints>
              <constraint unique_strength="0" exp_strength="0" constraints="0" field="study_id" notnull_strength="0"/>
              <constraint unique_strength="0" exp_strength="0" constraints="0" field="BF_id" notnull_strength="0"/>
              <constraint unique_strength="0" exp_strength="0" constraints="0" field="bthgps_Latitude" notnull_strength="0"/>
              <constraint unique_strength="0" exp_strength="0" constraints="0" field="bthgps_Longitude" notnull_strength="0"/>
            </constraints>
            <constraintExpressions>
              <constraint exp="" field="study_id" desc=""/>
              <constraint exp="" field="BF_id" desc=""/>
              <constraint exp="" field="bthgps_Latitude" desc=""/>
              <constraint exp="" field="bthgps_Longitude" desc=""/>
            </constraintExpressions>
            <expressionfields/>
            <attributeactions>
              <defaultAction key="Canvas" value="{00000000-0000-0000-0000-000000000000}"/>
            </attributeactions>
            <attributetableconfig sortOrder="0" sortExpression="" actionWidgetStyle="dropDown">
              <columns/>
            </attributetableconfig>
            <conditionalstyles>
              <rowstyles/>
              <fieldstyles/>
            </conditionalstyles>
            <storedexpressions/>
            <editform tolerant="1"/>
            <editforminit/>
            <editforminitcodesource>0</editforminitcodesource>
            <editforminitfilepath/>
            <editforminitcode><![CDATA[]]></editforminitcode>
            <featformsuppress>0</featformsuppress>
            <editorlayout>generatedlayout</editorlayout>
            <editable/>
            <labelOnTop/>
            <dataDefinedFieldProperties/>
            <widgets/>
            <previewExpression/>
            <mapTip/>
            <layerGeometryType>0</layerGeometryType>
          </qgis>
        </map-layer-style>
      </map-layer-style-manager>
      <auxiliaryLayer/>
      <renderer-3d type="vector" layer="BF_GPS_completes_only_05FEB2021_7bd75194_c073_471d_9ab0_ea3b032a33fa">
        <vector-layer-3d-tiling show-bounding-boxes="0" zoom-levels-count="3"/>
        <symbol type="point" shape="cylinder" material_type="phong">
          <data alt-clamping="relative"/>
          <material specular="255,255,255,255" shininess="0" ambient="25,25,25,255" diffuse="179,179,179,255"/>
          <shape-properties>
            <Option type="Map">
              <Option type="double" name="length" value="0"/>
              <Option type="QString" name="model" value=""/>
              <Option type="double" name="radius" value="0"/>
            </Option>
          </shape-properties>
          <transform matrix="1 0 0 0 0 1 0 0 0 0 1 0 0 0 0 1"/>
          <symbol force_rhr="0" type="marker" clip_to_extent="1" name="symbol" alpha="1">
            <layer class="SimpleMarker" pass="0" enabled="1" locked="0">
              <prop v="0" k="angle"/>
              <prop v="190,178,151,255" k="color"/>
              <prop v="1" k="horizontal_anchor_point"/>
              <prop v="bevel" k="joinstyle"/>
              <prop v="circle" k="name"/>
              <prop v="0,0" k="offset"/>
              <prop v="3x:0,0,0,0,0,0" k="offset_map_unit_scale"/>
              <prop v="MM" k="offset_unit"/>
              <prop v="35,35,35,255" k="outline_color"/>
              <prop v="solid" k="outline_style"/>
              <prop v="0" k="outline_width"/>
              <prop v="3x:0,0,0,0,0,0" k="outline_width_map_unit_scale"/>
              <prop v="MM" k="outline_width_unit"/>
              <prop v="diameter" k="scale_method"/>
              <prop v="2" k="size"/>
              <prop v="3x:0,0,0,0,0,0" k="size_map_unit_scale"/>
              <prop v="MM" k="size_unit"/>
              <prop v="1" k="vertical_anchor_point"/>
              <data_defined_properties>
                <Option type="Map">
                  <Option type="QString" name="name" value=""/>
                  <Option name="properties"/>
                  <Option type="QString" name="type" value="collection"/>
                </Option>
              </data_defined_properties>
            </layer>
          </symbol>
        </symbol>
      </renderer-3d>
      <flags>
        <Identifiable>1</Identifiable>
        <Removable>1</Removable>
        <Searchable>1</Searchable>
      </flags>
      <temporal durationUnit="min" startExpression="" enabled="0" startField="" fixedDuration="0" mode="0" endField="" endExpression="" durationField="" accumulate="0">
        <fixedRange>
          <start></start>
          <end></end>
        </fixedRange>
      </temporal>
      <renderer-v2 symbollevels="0" enableorderby="0" type="singleSymbol" forceraster="0">
        <symbols>
          <symbol force_rhr="0" type="marker" clip_to_extent="1" name="0" alpha="1">
            <layer class="SimpleMarker" pass="0" enabled="1" locked="0">
              <prop v="0" k="angle"/>
              <prop v="255,0,149,255" k="color"/>
              <prop v="1" k="horizontal_anchor_point"/>
              <prop v="bevel" k="joinstyle"/>
              <prop v="circle" k="name"/>
              <prop v="0,0" k="offset"/>
              <prop v="3x:0,0,0,0,0,0" k="offset_map_unit_scale"/>
              <prop v="MM" k="offset_unit"/>
              <prop v="35,35,35,255" k="outline_color"/>
              <prop v="solid" k="outline_style"/>
              <prop v="0" k="outline_width"/>
              <prop v="3x:0,0,0,0,0,0" k="outline_width_map_unit_scale"/>
              <prop v="MM" k="outline_width_unit"/>
              <prop v="diameter" k="scale_method"/>
              <prop v="2" k="size"/>
              <prop v="3x:0,0,0,0,0,0" k="size_map_unit_scale"/>
              <prop v="MM" k="size_unit"/>
              <prop v="1" k="vertical_anchor_point"/>
              <data_defined_properties>
                <Option type="Map">
                  <Option type="QString" name="name" value=""/>
                  <Option name="properties"/>
                  <Option type="QString" name="type" value="collection"/>
                </Option>
              </data_defined_properties>
            </layer>
            <layer class="EllipseMarker" pass="0" enabled="1" locked="0">
              <prop v="0" k="angle"/>
              <prop v="255,0,149,255" k="color"/>
              <prop v="1" k="horizontal_anchor_point"/>
              <prop v="miter" k="joinstyle"/>
              <prop v="0,0" k="offset"/>
              <prop v="3x:0,0,0,0,0,0" k="offset_map_unit_scale"/>
              <prop v="MM" k="offset_unit"/>
              <prop v="35,35,35,255" k="outline_color"/>
              <prop v="solid" k="outline_style"/>
              <prop v="0" k="outline_width"/>
              <prop v="3x:0,0,0,0,0,0" k="outline_width_map_unit_scale"/>
              <prop v="MM" k="outline_width_unit"/>
              <prop v="3.6" k="size"/>
              <prop v="3x:0,0,0,0,0,0" k="size_map_unit_scale"/>
              <prop v="MM" k="size_unit"/>
              <prop v="2.4" k="symbol_height"/>
              <prop v="3x:0,0,0,0,0,0" k="symbol_height_map_unit_scale"/>
              <prop v="MM" k="symbol_height_unit"/>
              <prop v="diamond" k="symbol_name"/>
              <prop v="3.6" k="symbol_width"/>
              <prop v="3x:0,0,0,0,0,0" k="symbol_width_map_unit_scale"/>
              <prop v="MM" k="symbol_width_unit"/>
              <prop v="1" k="vertical_anchor_point"/>
              <data_defined_properties>
                <Option type="Map">
                  <Option type="QString" name="name" value=""/>
                  <Option name="properties"/>
                  <Option type="QString" name="type" value="collection"/>
                </Option>
              </data_defined_properties>
            </layer>
            <layer class="SimpleMarker" pass="0" enabled="1" locked="0">
              <prop v="0" k="angle"/>
              <prop v="255,0,149,255" k="color"/>
              <prop v="1" k="horizontal_anchor_point"/>
              <prop v="bevel" k="joinstyle"/>
              <prop v="circle" k="name"/>
              <prop v="0,0" k="offset"/>
              <prop v="3x:0,0,0,0,0,0" k="offset_map_unit_scale"/>
              <prop v="MM" k="offset_unit"/>
              <prop v="35,35,35,255" k="outline_color"/>
              <prop v="solid" k="outline_style"/>
              <prop v="0" k="outline_width"/>
              <prop v="3x:0,0,0,0,0,0" k="outline_width_map_unit_scale"/>
              <prop v="MM" k="outline_width_unit"/>
              <prop v="diameter" k="scale_method"/>
              <prop v="2" k="size"/>
              <prop v="3x:0,0,0,0,0,0" k="size_map_unit_scale"/>
              <prop v="MM" k="size_unit"/>
              <prop v="1" k="vertical_anchor_point"/>
              <data_defined_properties>
                <Option type="Map">
                  <Option type="QString" name="name" value=""/>
                  <Option name="properties"/>
                  <Option type="QString" name="type" value="collection"/>
                </Option>
              </data_defined_properties>
            </layer>
          </symbol>
        </symbols>
        <rotation/>
        <sizescale/>
      </renderer-v2>
      <customproperties/>
      <blendMode>0</blendMode>
      <featureBlendMode>0</featureBlendMode>
      <layerOpacity>1</layerOpacity>
      <geometryOptions geometryPrecision="0" removeDuplicateNodes="0">
        <activeChecks type="StringList">
          <Option type="QString" value=""/>
        </activeChecks>
        <checkConfiguration/>
      </geometryOptions>
      <legend type="default-vector"/>
      <referencedLayers/>
      <fieldConfiguration>
        <field configurationFlags="None" name="study_id">
          <editWidget type="">
            <config>
              <Option/>
            </config>
          </editWidget>
        </field>
        <field configurationFlags="None" name="BF_id">
          <editWidget type="">
            <config>
              <Option/>
            </config>
          </editWidget>
        </field>
        <field configurationFlags="None" name="bthgps_Latitude">
          <editWidget type="">
            <config>
              <Option/>
            </config>
          </editWidget>
        </field>
        <field configurationFlags="None" name="bthgps_Longitude">
          <editWidget type="">
            <config>
              <Option/>
            </config>
          </editWidget>
        </field>
      </fieldConfiguration>
      <aliases>
        <alias index="0" name="" field="study_id"/>
        <alias index="1" name="" field="BF_id"/>
        <alias index="2" name="" field="bthgps_Latitude"/>
        <alias index="3" name="" field="bthgps_Longitude"/>
      </aliases>
      <defaults>
        <default applyOnUpdate="0" field="study_id" expression=""/>
        <default applyOnUpdate="0" field="BF_id" expression=""/>
        <default applyOnUpdate="0" field="bthgps_Latitude" expression=""/>
        <default applyOnUpdate="0" field="bthgps_Longitude" expression=""/>
      </defaults>
      <constraints>
        <constraint unique_strength="0" constraints="0" exp_strength="0" field="study_id" notnull_strength="0"/>
        <constraint unique_strength="0" constraints="0" exp_strength="0" field="BF_id" notnull_strength="0"/>
        <constraint unique_strength="0" constraints="0" exp_strength="0" field="bthgps_Latitude" notnull_strength="0"/>
        <constraint unique_strength="0" constraints="0" exp_strength="0" field="bthgps_Longitude" notnull_strength="0"/>
      </constraints>
      <constraintExpressions>
        <constraint exp="" field="study_id" desc=""/>
        <constraint exp="" field="BF_id" desc=""/>
        <constraint exp="" field="bthgps_Latitude" desc=""/>
        <constraint exp="" field="bthgps_Longitude" desc=""/>
      </constraintExpressions>
      <expressionfields/>
      <attributeactions>
        <defaultAction key="Canvas" value="{00000000-0000-0000-0000-000000000000}"/>
      </attributeactions>
      <attributetableconfig sortOrder="0" sortExpression="" actionWidgetStyle="dropDown">
        <columns/>
      </attributetableconfig>
      <conditionalstyles>
        <rowstyles/>
        <fieldstyles/>
      </conditionalstyles>
      <storedexpressions/>
      <editform tolerant="1"></editform>
      <editforminit/>
      <editforminitcodesource>0</editforminitcodesource>
      <editforminitfilepath></editforminitfilepath>
      <editforminitcode><![CDATA[]]></editforminitcode>
      <featformsuppress>0</featformsuppress>
      <editorlayout>generatedlayout</editorlayout>
      <editable/>
      <labelOnTop/>
      <dataDefinedFieldProperties/>
      <widgets/>
      <previewExpression></previewExpression>
      <mapTip></mapTip>
    </maplayer>
    <maplayer simplifyAlgorithm="0" hasScaleBasedVisibilityFlag="0" maxScale="0" minScale="100000000" autoRefreshTime="0" readOnly="0" geometry="Point" simplifyDrawingTol="1" refreshOnNotifyEnabled="0" refreshOnNotifyMessage="" autoRefreshEnabled="0" wkbType="Point" labelsEnabled="0" simplifyDrawingHints="1" simplifyLocal="1" styleCategories="AllStyleCategories" simplifyMaxScale="1" type="vector">
      <extent>
        <xmin>32.25936200000000298</xmin>
        <ymin>-0.33368799999999998</ymin>
        <xmax>32.61102699999999999</xmax>
        <ymax>-0.16847899999999999</ymax>
      </extent>
      <id>HH_GPS_BF_completes_only_05FEB2021_8c7c370f_5f9e_4311_af9e_43928e96a474</id>
      <datasource>file:./HH_GPS_BF_completes_only_05FEB2021.csv?type=csv&amp;skipEmptyFields=Yes&amp;maxFields=10000&amp;detectTypes=yes&amp;xField=HHgpsLongitude&amp;yField=HHgpsLatitude&amp;crs=EPSG:4326&amp;spatialIndex=no&amp;subsetIndex=no&amp;watchFile=no</datasource>
      <keywordList>
        <value></value>
      </keywordList>
      <layername>HH_GPS_BF_completes_only_05FEB2021</layername>
      <srs>
        <spatialrefsys>
          <wkt>GEOGCRS["WGS 84",DATUM["World Geodetic System 1984",ELLIPSOID["WGS 84",6378137,298.257223563,LENGTHUNIT["metre",1]]],PRIMEM["Greenwich",0,ANGLEUNIT["degree",0.0174532925199433]],CS[ellipsoidal,2],AXIS["geodetic latitude (Lat)",north,ORDER[1],ANGLEUNIT["degree",0.0174532925199433]],AXIS["geodetic longitude (Lon)",east,ORDER[2],ANGLEUNIT["degree",0.0174532925199433]],USAGE[SCOPE["unknown"],AREA["World"],BBOX[-90,-180,90,180]],ID["EPSG",4326]]</wkt>
          <proj4>+proj=longlat +datum=WGS84 +no_defs</proj4>
          <srsid>3452</srsid>
          <srid>4326</srid>
          <authid>EPSG:4326</authid>
          <description>WGS 84</description>
          <projectionacronym>longlat</projectionacronym>
          <ellipsoidacronym>EPSG:7030</ellipsoidacronym>
          <geographicflag>true</geographicflag>
        </spatialrefsys>
      </srs>
      <resourceMetadata>
        <identifier></identifier>
        <parentidentifier></parentidentifier>
        <language></language>
        <type></type>
        <title></title>
        <abstract></abstract>
        <links/>
        <fees></fees>
        <encoding></encoding>
        <crs>
          <spatialrefsys>
            <wkt></wkt>
            <proj4></proj4>
            <srsid>0</srsid>
            <srid>0</srid>
            <authid></authid>
            <description></description>
            <projectionacronym></projectionacronym>
            <ellipsoidacronym></ellipsoidacronym>
            <geographicflag>false</geographicflag>
          </spatialrefsys>
        </crs>
        <extent/>
      </resourceMetadata>
      <provider encoding="">delimitedtext</provider>
      <vectorjoins/>
      <layerDependencies/>
      <dataDependencies/>
      <expressionfields/>
      <map-layer-style-manager current="default">
        <map-layer-style name="default"/>
      </map-layer-style-manager>
      <auxiliaryLayer/>
      <flags>
        <Identifiable>1</Identifiable>
        <Removable>1</Removable>
        <Searchable>1</Searchable>
      </flags>
      <temporal durationUnit="min" startExpression="" enabled="0" startField="" fixedDuration="0" mode="0" endField="" endExpression="" durationField="" accumulate="0">
        <fixedRange>
          <start></start>
          <end></end>
        </fixedRange>
      </temporal>
      <renderer-v2 symbollevels="0" enableorderby="0" type="singleSymbol" forceraster="0">
        <symbols>
          <symbol force_rhr="0" type="marker" clip_to_extent="1" name="0" alpha="1">
            <layer class="SimpleMarker" pass="0" enabled="1" locked="0">
              <prop v="0" k="angle"/>
              <prop v="72,183,77,255" k="color"/>
              <prop v="1" k="horizontal_anchor_point"/>
              <prop v="bevel" k="joinstyle"/>
              <prop v="arrow" k="name"/>
              <prop v="0,0" k="offset"/>
              <prop v="3x:0,0,0,0,0,0" k="offset_map_unit_scale"/>
              <prop v="MM" k="offset_unit"/>
              <prop v="35,35,35,255" k="outline_color"/>
              <prop v="solid" k="outline_style"/>
              <prop v="0" k="outline_width"/>
              <prop v="3x:0,0,0,0,0,0" k="outline_width_map_unit_scale"/>
              <prop v="MM" k="outline_width_unit"/>
              <prop v="diameter" k="scale_method"/>
              <prop v="4" k="size"/>
              <prop v="3x:0,0,0,0,0,0" k="size_map_unit_scale"/>
              <prop v="MM" k="size_unit"/>
              <prop v="1" k="vertical_anchor_point"/>
              <data_defined_properties>
                <Option type="Map">
                  <Option type="QString" name="name" value=""/>
                  <Option name="properties"/>
                  <Option type="QString" name="type" value="collection"/>
                </Option>
              </data_defined_properties>
            </layer>
          </symbol>
        </symbols>
        <rotation/>
        <sizescale/>
      </renderer-v2>
      <customproperties/>
      <blendMode>0</blendMode>
      <featureBlendMode>0</featureBlendMode>
      <layerOpacity>1</layerOpacity>
      <geometryOptions geometryPrecision="0" removeDuplicateNodes="0">
        <activeChecks type="StringList">
          <Option type="QString" value=""/>
        </activeChecks>
        <checkConfiguration/>
      </geometryOptions>
      <legend type="default-vector"/>
      <referencedLayers/>
      <fieldConfiguration>
        <field configurationFlags="None" name="study_id">
          <editWidget type="">
            <config>
              <Option/>
            </config>
          </editWidget>
        </field>
        <field configurationFlags="None" name="BF_id">
          <editWidget type="">
            <config>
              <Option/>
            </config>
          </editWidget>
        </field>
        <field configurationFlags="None" name="HHgpsLatitude">
          <editWidget type="">
            <config>
              <Option/>
            </config>
          </editWidget>
        </field>
        <field configurationFlags="None" name="HHgpsLongitude">
          <editWidget type="">
            <config>
              <Option/>
            </config>
          </editWidget>
        </field>
        <field configurationFlags="None" name="HHgpsAltitude">
          <editWidget type="">
            <config>
              <Option/>
            </config>
          </editWidget>
        </field>
      </fieldConfiguration>
      <aliases>
        <alias index="0" name="" field="study_id"/>
        <alias index="1" name="" field="BF_id"/>
        <alias index="2" name="" field="HHgpsLatitude"/>
        <alias index="3" name="" field="HHgpsLongitude"/>
        <alias index="4" name="" field="HHgpsAltitude"/>
      </aliases>
      <defaults>
        <default applyOnUpdate="0" field="study_id" expression=""/>
        <default applyOnUpdate="0" field="BF_id" expression=""/>
        <default applyOnUpdate="0" field="HHgpsLatitude" expression=""/>
        <default applyOnUpdate="0" field="HHgpsLongitude" expression=""/>
        <default applyOnUpdate="0" field="HHgpsAltitude" expression=""/>
      </defaults>
      <constraints>
        <constraint unique_strength="0" constraints="0" exp_strength="0" field="study_id" notnull_strength="0"/>
        <constraint unique_strength="0" constraints="0" exp_strength="0" field="BF_id" notnull_strength="0"/>
        <constraint unique_strength="0" constraints="0" exp_strength="0" field="HHgpsLatitude" notnull_strength="0"/>
        <constraint unique_strength="0" constraints="0" exp_strength="0" field="HHgpsLongitude" notnull_strength="0"/>
        <constraint unique_strength="0" constraints="0" exp_strength="0" field="HHgpsAltitude" notnull_strength="0"/>
      </constraints>
      <constraintExpressions>
        <constraint exp="" field="study_id" desc=""/>
        <constraint exp="" field="BF_id" desc=""/>
        <constraint exp="" field="HHgpsLatitude" desc=""/>
        <constraint exp="" field="HHgpsLongitude" desc=""/>
        <constraint exp="" field="HHgpsAltitude" desc=""/>
      </constraintExpressions>
      <expressionfields/>
      <attributeactions>
        <defaultAction key="Canvas" value="{00000000-0000-0000-0000-000000000000}"/>
      </attributeactions>
      <attributetableconfig sortOrder="0" sortExpression="" actionWidgetStyle="dropDown">
        <columns/>
      </attributetableconfig>
      <conditionalstyles>
        <rowstyles/>
        <fieldstyles/>
      </conditionalstyles>
      <storedexpressions/>
      <editform tolerant="1"></editform>
      <editforminit/>
      <editforminitcodesource>0</editforminitcodesource>
      <editforminitfilepath></editforminitfilepath>
      <editforminitcode><![CDATA[]]></editforminitcode>
      <featformsuppress>0</featformsuppress>
      <editorlayout>generatedlayout</editorlayout>
      <editable/>
      <labelOnTop/>
      <dataDefinedFieldProperties/>
      <widgets/>
      <previewExpression></previewExpression>
      <mapTip></mapTip>
    </maplayer>
    <maplayer autoRefreshEnabled="0" type="raster" styleCategories="AllStyleCategories" hasScaleBasedVisibilityFlag="0" maxScale="0" autoRefreshTime="0" refreshOnNotifyEnabled="0" refreshOnNotifyMessage="" minScale="1e+08">
      <extent>
        <xmin>-20037508.34278924390673637</xmin>
        <ymin>-20037508.34278925508260727</ymin>
        <xmax>20037508.34278924390673637</xmax>
        <ymax>20037508.34278924390673637</ymax>
      </extent>
      <id>OpenStreetMap_767e8949_cf95_4afa_8317_778287f14c0a</id>
      <datasource>crs=EPSG:3857&amp;format&amp;type=xyz&amp;url=http://tile.openstreetmap.org/%7Bz%7D/%7Bx%7D/%7By%7D.png</datasource>
      <keywordList>
        <value></value>
      </keywordList>
      <layername>OpenStreetMap</layername>
      <srs>
        <spatialrefsys>
          <wkt>PROJCRS["WGS 84 / Pseudo-Mercator",BASEGEOGCRS["WGS 84",DATUM["World Geodetic System 1984",ELLIPSOID["WGS 84",6378137,298.257223563,LENGTHUNIT["metre",1]]],PRIMEM["Greenwich",0,ANGLEUNIT["degree",0.0174532925199433]],ID["EPSG",4326]],CONVERSION["Popular Visualisation Pseudo-Mercator",METHOD["Popular Visualisation Pseudo Mercator",ID["EPSG",1024]],PARAMETER["Latitude of natural origin",0,ANGLEUNIT["degree",0.0174532925199433],ID["EPSG",8801]],PARAMETER["Longitude of natural origin",0,ANGLEUNIT["degree",0.0174532925199433],ID["EPSG",8802]],PARAMETER["False easting",0,LENGTHUNIT["metre",1],ID["EPSG",8806]],PARAMETER["False northing",0,LENGTHUNIT["metre",1],ID["EPSG",8807]]],CS[Cartesian,2],AXIS["easting (X)",east,ORDER[1],LENGTHUNIT["metre",1]],AXIS["northing (Y)",north,ORDER[2],LENGTHUNIT["metre",1]],USAGE[SCOPE["unknown"],AREA["World - 85°S to 85°N"],BBOX[-85.06,-180,85.06,180]],ID["EPSG",3857]]</wkt>
          <proj4>+proj=merc +a=6378137 +b=6378137 +lat_ts=0 +lon_0=0 +x_0=0 +y_0=0 +k=1 +units=m +nadgrids=@null +wktext +no_defs</proj4>
          <srsid>3857</srsid>
          <srid>3857</srid>
          <authid>EPSG:3857</authid>
          <description>WGS 84 / Pseudo-Mercator</description>
          <projectionacronym>merc</projectionacronym>
          <ellipsoidacronym>EPSG:7030</ellipsoidacronym>
          <geographicflag>false</geographicflag>
        </spatialrefsys>
      </srs>
      <resourceMetadata>
        <identifier></identifier>
        <parentidentifier></parentidentifier>
        <language></language>
        <type></type>
        <title></title>
        <abstract></abstract>
        <links/>
        <fees></fees>
        <encoding></encoding>
        <crs>
          <spatialrefsys>
            <wkt></wkt>
            <proj4></proj4>
            <srsid>0</srsid>
            <srid>0</srid>
            <authid></authid>
            <description></description>
            <projectionacronym></projectionacronym>
            <ellipsoidacronym></ellipsoidacronym>
            <geographicflag>true</geographicflag>
          </spatialrefsys>
        </crs>
        <extent/>
      </resourceMetadata>
      <provider>wms</provider>
      <noData>
        <noDataList bandNo="1" useSrcNoData="0"/>
      </noData>
      <map-layer-style-manager current="default">
        <map-layer-style name="default"/>
      </map-layer-style-manager>
      <flags>
        <Identifiable>1</Identifiable>
        <Removable>1</Removable>
        <Searchable>1</Searchable>
      </flags>
      <temporal fetchMode="0" enabled="0" mode="0">
        <fixedRange>
          <start></start>
          <end></end>
        </fixedRange>
      </temporal>
      <customproperties>
        <property key="identify/format" value="Undefined"/>
        <property key="ol_layer_type" value="OpenStreetMap"/>
      </customproperties>
      <pipe>
        <provider>
          <resampling maxOversampling="2" zoomedInResamplingMethod="nearestNeighbour" enabled="false" zoomedOutResamplingMethod="nearestNeighbour"/>
        </provider>
        <rasterrenderer nodataColor="" type="singlebandcolordata" band="1" opacity="1" alphaBand="-1">
          <rasterTransparency/>
          <minMaxOrigin>
            <limits>None</limits>
            <extent>WholeRaster</extent>
            <statAccuracy>Estimated</statAccuracy>
            <cumulativeCutLower>0.02</cumulativeCutLower>
            <cumulativeCutUpper>0.98</cumulativeCutUpper>
            <stdDevFactor>2</stdDevFactor>
          </minMaxOrigin>
        </rasterrenderer>
        <brightnesscontrast gamma="1" contrast="0" brightness="0"/>
        <huesaturation colorizeStrength="100" colorizeGreen="128" colorizeOn="0" grayscaleMode="0" colorizeRed="255" colorizeBlue="128" saturation="0"/>
        <rasterresampler maxOversampling="2"/>
        <resamplingStage>resamplingFilter</resamplingStage>
      </pipe>
      <blendMode>0</blendMode>
    </maplayer>
  </projectlayers>
  <layerorder>
    <layer id="OpenStreetMap_767e8949_cf95_4afa_8317_778287f14c0a"/>
    <layer id="BF_GPS_completes_only_05FEB2021_7bd75194_c073_471d_9ab0_ea3b032a33fa"/>
    <layer id="HH_GPS_BF_completes_only_05FEB2021_8c7c370f_5f9e_4311_af9e_43928e96a474"/>
  </layerorder>
  <properties>
    <Digitizing>
      <AvoidIntersectionsMode type="int">0</AvoidIntersectionsMode>
    </Digitizing>
    <Gui>
      <CanvasColorBluePart type="int">255</CanvasColorBluePart>
      <CanvasColorGreenPart type="int">255</CanvasColorGreenPart>
      <CanvasColorRedPart type="int">255</CanvasColorRedPart>
      <SelectionColorAlphaPart type="int">255</SelectionColorAlphaPart>
      <SelectionColorBluePart type="int">0</SelectionColorBluePart>
      <SelectionColorGreenPart type="int">255</SelectionColorGreenPart>
      <SelectionColorRedPart type="int">255</SelectionColorRedPart>
    </Gui>
    <Legend>
      <filterByMap type="bool">false</filterByMap>
    </Legend>
    <Measure>
      <Ellipsoid type="QString">EPSG:7030</Ellipsoid>
    </Measure>
    <Measurement>
      <AreaUnits type="QString">km2</AreaUnits>
      <DistanceUnits type="QString">km</DistanceUnits>
    </Measurement>
    <PAL>
      <CandidatesLinePerCM type="double">5</CandidatesLinePerCM>
      <CandidatesPolygonPerCM type="double">2.5</CandidatesPolygonPerCM>
      <DrawRectOnly type="bool">false</DrawRectOnly>
      <DrawUnplaced type="bool">false</DrawUnplaced>
      <PlacementEngineVersion type="int">1</PlacementEngineVersion>
      <SearchMethod type="int">0</SearchMethod>
      <ShowingAllLabels type="bool">false</ShowingAllLabels>
      <ShowingCandidates type="bool">false</ShowingCandidates>
      <ShowingPartialsLabels type="bool">true</ShowingPartialsLabels>
      <TextFormat type="int">0</TextFormat>
      <UnplacedColor type="QString">255,0,0,255</UnplacedColor>
    </PAL>
    <Paths>
      <Absolute type="bool">false</Absolute>
    </Paths>
    <PositionPrecision>
      <Automatic type="bool">true</Automatic>
      <DecimalPlaces type="int">2</DecimalPlaces>
    </PositionPrecision>
    <SpatialRefSys>
      <ProjectionsEnabled type="int">1</ProjectionsEnabled>
    </SpatialRefSys>
  </properties>
  <dataDefinedServerProperties>
    <Option type="Map">
      <Option type="QString" name="name" value=""/>
      <Option name="properties"/>
      <Option type="QString" name="type" value="collection"/>
    </Option>
  </dataDefinedServerProperties>
  <visibility-presets/>
  <transformContext/>
  <projectMetadata>
    <identifier></identifier>
    <parentidentifier></parentidentifier>
    <language></language>
    <type></type>
    <title></title>
    <abstract></abstract>
    <links/>
    <author>Ali Ssetaala</author>
    <creation>2021-02-05T20:25:17</creation>
  </projectMetadata>
  <Annotations/>
  <Layouts/>
  <Bookmarks/>
  <ProjectViewSettings UseProjectScales="0">
    <Scales/>
    <DefaultViewExtent xmin="3154464.08643848821520805" ymin="-118039.21262265639961697" xmax="4047557.61626194976270199" ymax="210701.15862622988061048">
      <spatialrefsys>
        <wkt>PROJCRS["WGS 84 / Pseudo-Mercator",BASEGEOGCRS["WGS 84",DATUM["World Geodetic System 1984",ELLIPSOID["WGS 84",6378137,298.257223563,LENGTHUNIT["metre",1]]],PRIMEM["Greenwich",0,ANGLEUNIT["degree",0.0174532925199433]],ID["EPSG",4326]],CONVERSION["Popular Visualisation Pseudo-Mercator",METHOD["Popular Visualisation Pseudo Mercator",ID["EPSG",1024]],PARAMETER["Latitude of natural origin",0,ANGLEUNIT["degree",0.0174532925199433],ID["EPSG",8801]],PARAMETER["Longitude of natural origin",0,ANGLEUNIT["degree",0.0174532925199433],ID["EPSG",8802]],PARAMETER["False easting",0,LENGTHUNIT["metre",1],ID["EPSG",8806]],PARAMETER["False northing",0,LENGTHUNIT["metre",1],ID["EPSG",8807]]],CS[Cartesian,2],AXIS["easting (X)",east,ORDER[1],LENGTHUNIT["metre",1]],AXIS["northing (Y)",north,ORDER[2],LENGTHUNIT["metre",1]],USAGE[SCOPE["unknown"],AREA["World - 85°S to 85°N"],BBOX[-85.06,-180,85.06,180]],ID["EPSG",3857]]</wkt>
        <proj4>+proj=merc +a=6378137 +b=6378137 +lat_ts=0 +lon_0=0 +x_0=0 +y_0=0 +k=1 +units=m +nadgrids=@null +wktext +no_defs</proj4>
        <srsid>3857</srsid>
        <srid>3857</srid>
        <authid>EPSG:3857</authid>
        <description>WGS 84 / Pseudo-Mercator</description>
        <projectionacronym>merc</projectionacronym>
        <ellipsoidacronym>EPSG:7030</ellipsoidacronym>
        <geographicflag>false</geographicflag>
      </spatialrefsys>
    </DefaultViewExtent>
  </ProjectViewSettings>
  <ProjectTimeSettings cumulativeTemporalRange="0" frameRate="1" timeStep="1" timeStepUnit="h"/>
  <ProjectDisplaySettings>
    <BearingFormat id="bearing">
      <Option type="Map">
        <Option type="QChar" name="decimal_separator" value=""/>
        <Option type="int" name="decimals" value="6"/>
        <Option type="int" name="direction_format" value="0"/>
        <Option type="int" name="rounding_type" value="0"/>
        <Option type="bool" name="show_plus" value="false"/>
        <Option type="bool" name="show_thousand_separator" value="true"/>
        <Option type="bool" name="show_trailing_zeros" value="false"/>
        <Option type="QChar" name="thousand_separator" value=""/>
      </Option>
    </BearingFormat>
  </ProjectDisplaySettings>
</qgis>
