# Supplementary material for: Mobility for maternal health among women in hard-to-reach fishing communities on Lake Victoria, Uganda; a community-based cross-sectional survey
Source: BMC Health Serv Res. 2021 Sep 10;21:948. doi: 10.1186/s12913-021-06973-5 (PMC8431852; doi:10.1186/s12913-021-06973-5)
Supplement: Supplementary file 7 — Additional file 7: [file 12913_2021_6973_MOESM7_ESM.do]

use "E:\Vyakwangu\PHD\UGhent\Datasets\Baseline_Datasets\Mobility_4_MH\Mobility_4_MH_Distances_01UL2021.dta" 
log using E:\Vyakwangu\PHD\UGhent\Datasets\Baseline_Datasets\Mobility_4_MH\Mobility_4_MH_Distances_13FEB2021.log, append

***Creating a binary outcome variable for distance to anc and distance to birth facility
tab hh_ancfdis
recode hh_ancfdis (0/5=0 "within5km") (5.1/300=1 "over5km"), gen(hhancfdis)
tab hhancfdis

tab hh_bfdis
recode hh_bfdis (0/5=0 "within5km") (5.1/500=1 "over5km"), gen(hhbthfdis)
tab hhbthfdis

tab reli10
recode reli10 (2=0 "Others") (1=1 "Catholic") (0=0 "Others"), gen (religi01)
tab religi01

tab educ 
recode educ (4=1 "None") (1/3=0 "Educated"), gen (edu01)
tab edu01

tab huseduc01
recode huseduc01 (0=0 "Other") (1=0 "Other") (2=1 "PostPrimary"), gen (husedu01)
tab husedu01

tab commstay
recode commstay (0/1=1 "Upto_5yrs") (2/3=0 "Over_5yrs"), gen(Stay_yrs)
tab Stay_yrs

tab ANCx4
recode ANCx4 (0=1 "No") (1=0 "Yes"), gen(ancx4)
tab ancx4

tab totalbirths
recode totalbirths (0=0 "No") (1/2=1 "Yes"), gen (Prior_bth)
tab Prior_bth

tab CommPHF
recode CommPHF (0=1 "Absent") (1=0 "Present"), gen(commphf)
tab commphf

tab bthplc
recode bthplc (1/2=3 "Others") (3=1 "Govt_Hosp")(4=2 "Govt_HC") (5=0 "Private") (6/8=3 "Others"), gen(bthplc04)
tab bthplc04

***Seperating home births from other facilities
tab bthplc
recode bthplc (1/2=3 "Home") (3=1 "Govt_Hosp")(4=2 "Govt_HC") (5=0 "Private") (7=4 "TBA") (6=5 "N/A") (8=5 "N/A"), gen(bthplc05)
tab bthplc05

***Predictors: CommPHF(main), Number of ANC visits, ANCx4/all ANC components, Lifetime births, education, age, marital status

*************Outcome household to ANC facility distance*********************

**Descriptives for ANC distance (table 1)
tab hhancfdis
sum hh_ancfdis, detail
sum part_age if hhancfdis!=., detail
sum part_age if hhancfdis==0, detail
sum part_age if hhancfdis==1, detail
hist part_age if hhancfdis!=., norm

tab ages10 hhancfdis if hhancfdis!=., row col chi  //P=0.61

tab commstay hhancfdis if hhancfdis!=., row col chi  //P=0.36
tab Stay_yrs hhancfdis if hhancfdis!=., row col chi  //P=0.72

tab marital_status hhancfdis if hhancfdis!=., row col chi  //P=0.36

tab educgp10 hhancfdis if hhancfdis!=., row col chi  //P=0.36

tab Occpgps hhancfdis if hhancfdis!=., row col chi  //P=1.00

tab husocp10 hhancfdis if hhancfdis!=., row col chi  //P=0.47

tab commphf hhancfdis if hhancfdis!=., row col chi  //P=0.00****

tab hlthdec01 hhancfdis if hhancfdis!=., row col chi  //P=0.08

tab Totpreg hhancfdis if hhancfdis!=. & anc==1 , row col chi  //

tab AllqANC if anc==1

tab ANCx4 hhancfdis if hhancfdis!=. & anc==1 , row col chi  // P=0.32

tab totalbirths hhancfdis if hhancfdis!=. & anc==1 , row col chi  //P=1.00

tab pregloss01 hhancfdis if hhancfdis!=. & anc==1 , row col chi  //

tab withus01 hhancfdis if hhancfdis!=. & anc==1 , row col chi //P=0.47

tab pregplan01 hhancfdis if hhancfdis!=. & anc==1 , row col chi //P=0.96

tab SBA01 hhancfdis if hhancfdis!=. & anc==1 , row col chi //P=0.96

**********New variable indicating Mobility for Skilled births
gen mobility4MH=.
replace mobility4MH=0 if Bthin==0
replace mobility4MH=1 if Bthin==1
**0=All those who had skilled births from facilities within their residential communities, including those who delivered from TBAs and from home
**1=All those who had skilled births from facilities outside their residential communities, including those who delivered from home
tab Bthin bthplc, row col chi
tab bthplc mobility4MH, row col chi
replace mobility4MH=0 if bthplc==7
replace mobility4MH=0 if bthplc==1& Bthin==0
replace mobility4MH=0 if bthplc==2& Bthin==0
bro study_comm bthplc bthplc_oth bthplc_name mobility4MH Bthin
tab mobility4MH
lab var mobility4MH "mobility4MH"
lab def mobility4MH 0"Didn't_move" 1"Moved"
lab val mobility4MH mobility4MH
tab mobility4MH


********Factors associated with mobility for skilled births among women with a previous childbirth*****
***Outcome= mobility4MH (0=No, 1=Yes). Table 1
tab mobility4MH
tab mobility4MH if hhbthfdis!=.
sum part_age if mobility4MH!=., detail
sum part_age if mobility4MH==0, detail
sum part_age if mobility4MH==1, detail
hist part_age if mobility4MH!=., norm

tab mobility4MH hhbthfdis if hhbthfdis!=., row col exact

tab mobility4MH agegps01, row col chi   //P=0.000
tab ages10 mobility4MH, row col chi  //P=0.000 AGYW moved compared to older women

tab Stay_yrs mobility4MH, row col chi  //P=0.002

tab reli10 mobility4MH, row col chi  //P=0.35 catholics moved

tab educgp10 mobility4MH, row col chi  //P=0.03 postpri moved

** tab Totpreg mobility4MH , row col chi  //P=0.04. One preg moved

tab LifeBirths10 mobility4MH, row col chi    //P=0.000

corr totalbirths Totpreg  //coef=0.64 if higher than 0.4, they can't be in the same model
** tab Totpreg mobility4MH , row col chi  //P=0.04. One preg moved

tab CommPHF mobility4MH, row col chi  //P=0.21**** Almost all those in communities without a commphf moved

tab pregplan01 mobility4MH , row col chi //P=0.06. Those who had planned their pregnancy moved

tab pregloss01 mobility4MH, row col chi  //P=0.94. Those with pregloss history moved

corr totalbirths pregloss01  //coef=0.14 lower than 0.4, they can be in the same model

tab ANCx4 mobility4MH, row col chi  // P=0.04. Those who did not attened ANCx4 moved

tab AllqANC mobility4MH, row col chi   //P=0.9

tab SBA01 mobility4MH, row col exact //P=0.000. Let us leave this out

tab bthplc05 mobility4MH, row col exact  //P=0.000

tab marital_status mobility4MH, row col chi  //P=0.32

tab tribes mobility4MH, row col chi  //P=0.54

tab occup01 mobility4MH, row col chi  //P=0.09 ***

tab husocp10 mobility4MH, row col chi  //P=0.27

tab huseduc01 mobility4MH, row col chi  //P=0.03***

tab hlthdec01 mobility4MH, row col chi  //P=0.1*

tab withus01 mobility4MH , row col chi //P=0.93

******Univariable logistic regression**********
**Outcome mobility4MH 
logistic mobility4MH i.ages01   //P=0.0
logistic mobility4MH i.Stay_yrs   //P=0.0
logistic mobility4MH i.educgp10  //P=0.2
logistic mobility4MH i.LifeBirths10   //P=0.0
logistic mobility4MH i.CommPHF   //P=0.21
logistic mobility4MH i.pregplan01  //P=0.07
logistic mobility4MH anctimes   //P=0.11
logistic mobility4MH i.SBA01
logistic mobility4MH i.bthplc02
logistic mobility4MH i.Occpgps
logistic mobility4MH i.occup01
logistic mobility4MH i.Work01   //P=0.1
logistic mobility4MH i.husedu01  //P=0.01
logistic mobility4MH i.hlthdec01  //P=0.1
logistic mobility4MH i.religi01   //P=0.2

logistic mobility4MH i.ancx4

*************01JUL2021*****************
*****Multivariable logistic regression of factors associated with mobility for childbirth 
**Main predictor =commphf
logistic mobility4MH i.commphf i.Stay_yrs i.ages01 i.religi01 i.educgp10 i.pregplan01 i.pregloss01 i.ancx4 i.LifeBirths10
estat ic   //AIC=253.63

logistic mobility4MH i.commphf i.Stay_yrs i.ages01 i.reli10 i.educgp10 i.pregloss01 i.ancx4 i.LifeBirths10
estat ic   //AIC=439.28  Can't remove pregplan01

logistic mobility4MH i.commphf i.Stay_yrs i.reli10 i.educgp10 i.pregloss01 i.ancx4 i.LifeBirths10
estat ic   //AIC=437.5

logistic mobility4MH i.commphf i.Stay_yrs i.reli10 i.pregloss01 i.ancx4 i.LifeBirths10
estat ic   //AIC=436.9

logistic mobility4MH i.commphf i.Stay_yrs i.reli10 i.ancx4 i.LifeBirths10
estat ic   //AIC=437.1 Can't remove pregloss01

*******FINAL MODEL 07MAR2021************
logistic mobility4MH i.commphf i.Stay_yrs i.reli10 i.pregloss01 i.ancx4 i.LifeBirths10
estat ic   //AIC=436.9
asdoc logistic mobility4MH i.commphf i.Stay_yrs i.reli10 i.pregloss01 i.ancx4 i.LifeBirths10, label stat(ci, aic, bic) setstars(***@.001, *@.01, *@.05) save(E:\Vyakwangu\PHD\UGhent\Datasets\Baseline_Datasets\Mobility_4_MH\bhfbypas_regtable1_07MAR2021.doc) title(Birth facility bypass associated factors) replace font(arial) fs(8)


**********01JUL2021*********
*****Multivariable logistic regression of factors associated with mobility for childbirth 
**Main predictor = CommPHF
logistic mobility4MH i.CommPHF i.Stay_yrs i.ages10 i.edu01 i.LifeBirths10 i.pregplan01 anctimes i.Work01 i.husedu01 i.hlthdec01 i.religi01
estat ic   //AIC=231.86

logistic mobility4MH i.CommPHF i.Stay_yrs i.ages10 i.edu01 i.LifeBirths10 anctimes i.Work01 i.husedu01 i.hlthdec01 i.religi01
estat ic   //AIC=591.53, CAN NOT REMOVE pregplan01

logistic mobility4MH i.CommPHF i.Stay_yrs i.ages10 i.edu01 i.LifeBirths10 i.pregplan01 i.Work01 i.husedu01 i.hlthdec01 i.religi01
estat ic   //AIC=230.16

logistic mobility4MH i.CommPHF i.Stay_yrs i.ages10 i.LifeBirths10 i.pregplan01 i.Work01 i.husedu01 i.hlthdec01 i.religi01
estat ic   //AIC=228.66

logistic mobility4MH i.CommPHF i.Stay_yrs i.ages10 i.LifeBirths10 i.pregplan01 i.Work01 i.husedu01 i.religi01
estat ic   //AIC=227.16

logistic mobility4MH i.CommPHF i.Stay_yrs i.ages10 i.LifeBirths10 i.pregplan01 i.Work01 i.husedu01 
estat ic   //AIC=225.85

logistic mobility4MH i.CommPHF i.Stay_yrs i.ages10 i.LifeBirths10 i.pregplan01 i.husedu01 
estat ic   //AIC=225.30

logistic mobility4MH i.CommPHF i.Stay_yrs i.LifeBirths10 i.pregplan01 i.husedu01 
estat ic   //AIC=224.57

logistic mobility4MH i.CommPHF i.Stay_yrs i.LifeBirths10 i.pregplan01 
estat ic   //AIC=242.25, CAN NOT REMOVE huseduc01

logistic mobility4MH i.CommPHF i.Stay_yrs i.LifeBirths10 i.pregplan01 i.husedu01 
estat ic   //AIC=224.57


logistic mobility4MH i.CommPHF i.Stay_yrs i.ages01 i.pregplan01 i.LifeBirths10 i.occup01
estat ic   //AIC=245.86  CAN'T REMOVE huseduc01

logistic mobility4MH i.CommPHF i.Stay_yrs i.ages01 i.pregplan01 i.LifeBirths10 i.occup01 i.huseduc01
estat ic   //AIC=227.09  


*******FINAL MODEL 07MAR2021************
logistic mobility4MH i.commphf i.Stay_yrs i.reli10 i.pregloss01 i.ancx4 i.LifeBirths10
estat ic   //AIC=436.9
asdoc logistic mobility4MH i.commphf i.Stay_yrs i.reli10 i.pregloss01 i.ancx4 i.LifeBirths10, label stat(ci, aic, bic) setstars(***@.001, *@.01, *@.05) save(E:\Vyakwangu\PHD\UGhent\Datasets\Baseline_Datasets\Mobility_4_MH\bhfbypas_regtable1_07MAR2021.doc) title(Birth facility bypass associated factors) replace font(arial) fs(8)


*****************Outcome household to child birth facility distance*******************

**Descriptives for child birth distance (table 2)
tab hhbthfdis
sum hh_bfdis, detail
sum part_age if hhbthfdis!=., detail
sum part_age if hhbthfdis==0, detail
sum part_age if hhbthfdis==1, detail
hist part_age if hhbthfdis!=., norm

tab ages01 hhbthfdis if hhbthfdis!=., row col chi  //P=0.00

tab commstay hhbthfdis if hhbthfdis!=., row col chi  //P=0.02
tab Stay_yrs hhbthfdis if hhbthfdis!=., row col chi  //P=0.01

tab marital_status hhbthfdis if hhbthfdis!=., row col chi  //P=0.58

tab educgp10 hhbthfdis if hhbthfdis!=., row col chi  //P=0.37

tab Occpgps hhbthfdis if hhbthfdis!=., row col chi  //P=0.37

tab husocp10 hhbthfdis if hhbthfdis!=., row col chi  //P=0.38

tab CommPHF hhbthfdis if hhbthfdis!=., row col exact  //P=0.003

tab hlthdec01 hhbthfdis if hhbthfdis!=., row col chi  //P=0.49

tab Totpreg hhbthfdis if hhbthfdis!=., row col chi  //P=0.07

tab totalbirths hhbthfdis if hhbthfdis!=., row col exact  //P=0.00

tab SBA01 hhbthfdis if hhbthfdis!=., row col exact  //P=1.00

tab AllqANC if anc==1

tab ancx4 hhbthfdis if hhbthfdis!=., row col chi  // P=0.003

tab pregloss01 hhbthfdis if hhbthfdis!=., row col chi  //P=0.65

tab withus01 hhbthfdis if hhbthfdis!=., row col chi  //P=0.71

tab pregnow hhbthfdis  //116 Planned to get currently preg

tab pregplan01 hhbthfdis if hhbthfdis!=., row col chi  //P=0.03  Women who had planned to get pregnant at current pregnancy were likely to have had a previous birth at a facility over 5km from their HHs

tab SBA01 hhancfdis if hhbthfdis!=., row col chi //P=0.38

tab trib01 hhbthfdis if hhbthfdis!=., row col chi  //P=0.69

tab bthplc hhbthfdis if hhbthfdis!=., row col exact  //P=0.69
tab bthplc01 hhbthfdis if hhbthfdis!=., row col exact  //P=0.69

************logistic rregression factors associated with bth distnace over 5km***************
***Outcome hhbthfdis
**Main predictor CommPHF

***Univariable logistic regression***
tab hhbthfdis
logistic hhbthfdis i.commphf  //OR=6.5, P=0.01, Women who were staying in comm with PHFs were less likley to have had birth form facilities over 5km from their households
logistic hhbthfdis i.ages01  //OR=2.3, P=0.01, AGYW were 2.3 times as likely to have had the most recent birth from health facilities over 5km from their households
logistic hhbthfdis i.Stay_yrs  //OR=2.2, P=0.01
logistic hhbthfdis i.marital_status  //P=0.58
logistic hhbthfdis i.educgp10  //P=0.2
logistic hhbthfdis i.Occpgps   //P=1
logistic hhbthfdis i.ancx4  //OR=2.2,P=0.004
logistic hhbthfdis i.totalbirths  //P=0.71
logistic hhbthfdis i.pregplan01  //OR=2.5, P=0.03, CAN'T INCLUDE, THIS WAS AFTER BIRTH i.e. Among currently pregnant
logistic hhbthfdis i.bthplc01

******Multivariable logistic regression***********
logistic hhbthfdis i.commphf
logistic hhbthfdis i.commphf i.ages01
logistic hhbthfdis i.commphf i.ages01 i.Stay_yrs 
logistic hhbthfdis i.commphf i.ages01 i.Stay_yrs i.ancx4
logistic hhbthfdis i.commphf i.ages01 i.Stay_yrs i.ancx4 
logistic hhbthfdis i.commphf i.ages01 i.Stay_yrs i.ancx4 i.educgp10 
estat ic  //307.2563 

logistic hhbthfdis i.commphf i.ages01 i.Stay_yrs i.ancx4 
estat ic  //304 

logistic hhbthfdis i.commphf i.ages01 i.ancx4 
estat ic  //305.6  CAN'T REMOVE Stay_yrs 

****FINAL MODEL 23FEB2021****
logistic hhbthfdis i.commphf i.ages01 i.Stay_yrs i.ancx4 
asdoc logistic hhbthfdis i.commphf i.ages01 i.Stay_yrs i.ancx4 , label stat(ci, aic, bic) setstars(***@.001, *@.01, *@.05) save(E:\Vyakwangu\PHD\UGhent\Datasets\Baseline_Datasets\Mobility_4_MH\hhbthfdis_regtable2_23FEB2021.doc) title(Birth facility distance associated factors) replace font(arial) fs(8)

//Correlation check
corr anc01 any1comp //correlation coeff is 0.995,if higher than 0.4, they can't be in the same model
// anc01 and any1comp ARE HIGHLY correlated

//Correlation check
corr anctimes any1comp //correlation coeff is 0.7,if higher than 0.4, they can't be in the same model

corr CommPHF Bthin   //correlation coeff is 0.06,lower than 0.4, they can be in the same model

**Birth facility
tab bthplc
tab bthplc01
tab bthplc02 //13% of most recent births were not facility based.
tab Bthin //59% of births were at the mainland
tab anc2bth
**Other birth facility
tab bthplc_oth  //All others were TBAs place

**Birth place name
tab bthplc_name
